# Supplementary material for: Neonatal inpatient dataset for small and sick newborn care in low- and middle-income countries: systematic development and multi-country operationalisation with NEST360
Source: BMC Pediatr. 2023 Nov 15;23(Suppl 2):567. doi: 10.1186/s12887-023-04341-2 (PMC10652643; doi:10.1186/s12887-023-04341-2)
Supplement: Supplementary file 5 — Additional file 5. Summary list of 300 potential variables for inclusion into the NEST360 Neonatal Inpatient Dataset, discussed at Nairobi 2019 workshop. [file 12887_2023_4341_MOESM5_ESM.xlsx]

## Sheet: Variables
SUPPLEMENTAL INFORMATION – ADDITIONAL FILE 5
SUPPLEMENT TITLE: Small and sick newborn care: African-led implementation research
PAPER TITLE: Neonatal inpatient dataset for small and sick newborn care in low- and middle-income countries: systematic development and multi-country operationalisation with NEST360.
Additional File 5: Summary list of 300 potential variables for inclusion into the NEST360 Neonatal Inpatient Dataset, discussed at Nairobi 2019 workshop
Delivery history
Time of birth
Date of birth
Time of birth
Mode of delivery and presentation
NSVD
Vaginal delivery + forceps
Vaginal delivery + vacuum
Elective CS
Emergency CS
Cephalic
Transverse
Don't know
Breech
Type of labour
Spontaneous
Induced
Duration of labour
Biodata
Single
Twins
Triplets +
Sex: Male
Sex: Female
Sex: Unknown
APGAR: 1 minute
APGAR: 5 minutes
APGAR: 10 minutes
Birth weight
Birth length
Head circumference
Gestational age
Birth location
Hospital
Health center
Home
This facility
Other facility
In transit
Unknown
Birth attendance
Doctors
Nurse
Midwife
Other health personnel
Unskilled attendant
Provider trained in neonatal resuscitation
BBA (birth before arrival)
Birth outcome
Alive
Stillbirth, fresh
Stillbirth, macerated
Neonatal death
Basic care at birth
Dried immediately at birth
Delayed cord clamping
Skin-to-skin at birth
Received bag-mask ventilation
Initiation of breastfeeding within 1 hr of birth
Maternal history
Maternal details
Mother age
Mother occupation
Mother education
Mother's weight
Blood group
IP Number
Maternal conditions
HIV
Hep B
Syphilis
Malaria
Diabetes
Hypertension
Sepsis
Chorioamniotis
Preterm labour
Blood type Rh negative
Blood type O
Anemia
Placental previa
Abruption
(Pre) eclampsia
Uterine rupture
Foul smelling liquor
PPROM
Gestational diabetes
Obstructed labour
Cord prolapse
Antepartum hemorrhage
Retained placenta
Postpartum hemorrhage
TB
Fever
UTI
Sickle cell
FGM
Other
Died
Maternal treatment
HAART
Hep B anti-viral
Penicillin G for syphilis
Antibiotics
Anti-malarial
Anti-hypertensive
Antibiotics during labour
Antenatal corticosteroids
Rho(D) Immune Globulin
Prenatal vitamins
Haematinics
Tetanus toxoid
Malaria prophylaxis
Prenatal steroids
Oxytocin
Anticonvulsive
Blood transfusion
Manual removal of placenta
PMTCT
Antenatal care
>4 visits
1-3 visits
None
Unknown
Birth history
Parity live births
Parity stillbirths/abortions
Gravidity (previous pregnancies)
Baby admission details
Admission
Date of admission
Time of admission
After hours
IP Number
Age
Biodata
Blood group
Weight
Length
Head circumference
APGAR score
Feeding
Breastmilk
Fortified human milk
Formula
Combination
None
Baby vital signs
Temperature
Respiratory rate
Heart rate
Pulse rate
Oxygen saturation
Referral
Referred to this hospital
Inborn
Newborn complications
Diagnosis on admission
Clear primary admission diagnosis
Secondary admission diagnosis
Prematurity
Low birth weight
Respiratory distress syndrome (RDS)
Meconium aspiration
Transient tachypnea (TTN)
Birth trauma
Asphyxia
Hypoxic ischemic encephalopathy
Seizure
Intraventricular hemorrhage (IVH)
Suspected sepsis
Proven sepsis (selected if not specified)
Hyperbilirubinemia
Blood group incompatibility
Congenital malformation
Congenital infection
NEC
PDA
Spontaneous closure
Fever
G6PD
Diarrhea
Pneumonia
Anemia
Tetanus
HIV exposed/positive
TB exposed
Syphilis exposed (VDRL)
Meningitis
PCP
Retinopathy of prematurity
Other
Clinical features
Chest in-drawing
Abdominal distension
Capillary refill time >3 seconds
Grunting
Crackles
Recessions (mild, moderate, severe)
Nasal flaring
Head nodding
Central cyanosis
Difficulty breathing
Air entry bilateral
Cough
Difficult to wake
Ability to feed
Wheezing
Stridor
Apnea episodes
Convulsions
Poor air entry
Primitive reflexes
Pupillary reflexes
No movements
Movement
Change in level of activity
Sucking
Crying
Cry tone
Irritability
Fever
Vomiting
Dehydration
Eye pus
Umbilicus
Bulging fontanelle
Skin bruising
Skin rash
Skin pustules
Skin cold
Reflexes
Murmur
Stiff neck
Sunken eyes
Skin pinch
Jaundice
Passed urine
Bowels opened
Newborn interventions
Resuscitation
Bag and mask ventilation
Suction
Surfactant
Postnatal steroid
Thermal protection
Incubator
Radiant warmer
PMTCT
HIV rapid test
ART
Breastfeeding
Hypoglycemia
Glucose test results
KMC
KMC received
Days on KMC
Safe oxygen
Oxygen received
Oxygen number of days
Alternative feeding
Feeds prescribed (type, volume, frequency, duration)
OGT
Phototherapy
Phototherapy
Bilirubin test results
Infection
Pus swab results
Lumbar puncture results
CRP results
Blood culture results
Hematology lab results
Gentamicin (days and dose)
Benzylpenicillin (days and dose)
Amoxycillin (days and dose)
Ceftriaxone (days and dose)
Amikacin (days and dose)
Ceftazidime (days and dose)
Antibiotics other or non-specified (days and dose)
Tetracycline eye ointment
Seizure management
Anticonvulsants
Diazepam
Phenobarbitone
IV fluids
IV fluids (type, duration, volume)
Other fluids
CPAP
CPAP received
CPAP number of days
Mechanical ventilation
Mechanical ventilation
Mechanical ventilation number of days
Blood transfusion
Blood transfusion
Exchange transfusion
Retinopathy of prematurity follow-up
Other
Vitamin K
Vitamin A
Surgery
Malaria test results
X-ray results
Cranial ultrasound
Chemistry results
Hb results
Urine test results
BCG vaccine
OPV
Vaccination card available
Other (specify name, dose, days)
Newborn outcome
Discharged
Clear final diagnosis at discharge
Other discharge diagnosis
Discharged home
Left against medical advice
Transferred to another facility
Discharge weight
Discharge length
Discharge head circumference
Date of discharge
Time of discharge
Feeding at discharge
Death
Died
Primary cause of death documented
Prematurity (primary cause)
Low birth weight (primary cause)
RDS
PCP
Meconium aspiration
Asphyxia (primary cause)
Congenital malformation (primary cause)
Infection
Pneumonia (primary cause)
Sepsis (primary cause)
Meningitis (primary cause)
Tetanus (primary cause)
Accident/injury (primary cause)
Unknown
Other
Antecedent cause of death
Date of death
Time of death
Follow-up
