# Supplementary material for: Neonatal inpatient dataset for small and sick newborn care in low- and middle-income countries: systematic development and multi-country operationalisation with NEST360
Source: BMC Pediatr. 2023 Nov 15;23(Suppl 2):567. doi: 10.1186/s12887-023-04341-2 (PMC10652643; doi:10.1186/s12887-023-04341-2)
Supplement: Supplementary file 6 — Additional file 6. Neonatal Inpatient Dataset REDCap data dictionary. [file 12887_2023_4341_MOESM6_ESM.xlsx]

## Sheet: in
SUPPLEMENTAL INFORMATION – ADDITIONAL FILE 6
SUPPLEMENT TITLE: Small and sick newborn care: African-led implementation research
PAPER TITLE: Neonatal inpatient dataset for small and sick newborn care in low- and middle-income countries: systematic development and multi-country operationalisation with NEST360.
Additional File 6: Final Neonatal Inpatient Dataset REDCap data dictionary
Variable / Field Name	Form Name	Section Header	Field Type	Field Label	Choices, Calculations, OR Slider Labels	Field Note	Text Validation Type OR Show Slider Number	Text Validation Min	Text Validation Max	Identifier?	Branching Logic (Show field only if...)	Required Field?	Custom Alignment	Question Number (surveys only)	Matrix Group Name	Matrix Ranking?	Field Annotation
in_recid	admission_information		text	Record ID		This number is made up of a fixed facility ID (first 3 digits) and then sequential numbering thereafter indicating the baby number at that facility (last 5 digits).						y
in_hed_1_1	admission_information		descriptive	<div style="background-color:#82cdbf; padding:5px"></div>
in_ban_1	admission_information		descriptive
in_ins_1	admission_information		descriptive	<p style="font-weight:normal"><b>INSTRUCTIONS: Please do not leave any variable blank. If a date is unknown, enter 1999/01/01. If a free text variable is unknown and an answer is required, write -1. If a multiple-choice variable is unknown, select "Not recorded". If the medical note/paper form is not readable, select "Not readable". </b> </p>
in_hed_id	admission_information		descriptive	<div class="h4" style="background-color:#82cdbf;padding:10px">Identification</div>
in_rec_typ	admission_information		radio	Are you entering a BASELINE or FINAL dataset record?	1, Baseline|2, Final	Please indicate if the record you are entering is referred to as "Baseline Dataset" - short number of variables) or referred to as "Final Dataset" - a large list of >50 variables).						y
in_rec_typ_tm	admission_information		radio	Are you entering a RETROSPECTIVE or PROSPECTIVE record?	1, Retrospective|2, Prospective	Please indicate if the record you are entering is retrospective or prospective.						y
in_facid	admission_information		dropdown	Facility Name	1, ??? | 2, ??? | 3, ???	Please indicate the health facility this record is from.						y
in_dcid	admission_information		dropdown	Data Officer ID Number:	01, 01 | 02, 02 | 03, 03 | 04, 04 | 05, 05 | 06, 06 | 07, 07 | 08, 08 | 09, 09 | 10, 10 | 11, 11 | 12, 12 | 13, 13 | 14, 14 | 15, 15 | 16, 16 | 17, 17 | 18, 18 | 19, 19 | 20, 20 | 21, 21 | 22, 22 | 23, 23 | 24, 24 | 25, 25 | 26, 26 | 27, 27 | 28, 28 | 29, 29 | 30, 30 | 31, 31 | 32, 32 | 33, 33 | 34, 34 | 35, 35 | 36, 36 | 37, 37 | 38, 38 | 39, 39 | 40, 40	Please select the data officer ID number allocated to you if you are entering data into REDCap.						y
in_dcnam	admission_information		dropdown	Data Officer Name:	1, ??? | 2, ??? | 3, ???	Please enter your full name if you are entering the data into REDCap.				y
in_frm_dt	admission_information		text	Date of REDCap Form Entry:		Please select the "Today" function if you are starting to enter the data today.	date_ymd	2019-01-01				y
in_frm_tm	admission_information		text	Time of REDCap Form Entry:		Please select the "now" function.	time					y
in_frm_dt_pap	admission_information		text	Date of Paper Form Data Collection:		Please select the date that data was entered into the paper form by the respondent.	date_ymd	2019-01-01			([in_facid] >= 400) or ([in_facid] <= 199)						@HIDEBUTTON
in_rp_id	admission_information		dropdown	Abstractor ID:	01, 01 | 02, 02 | 03, 03 | 04, 04 | 05, 05 | 06, 06 | 07, 07 | 08, 08 | 09, 09 | 10, 10 | 11, 11 | 12, 12 | 13, 13 | 14, 14 | 15, 15	Please enter the full name of the data abstractor, who entered data into the paper form.					([in_facid] >= 400) or ([in_facid] <= 199)
in_rp_nam	admission_information		text	Abstractor Name:		Please enter the full name of the data abstractor, who entered data into the paper form.				y	([in_facid] >= 400) or ([in_facid] <= 199)
in_rp_pos	admission_information		radio	Abstractor Position:	1, Data Clerk | 4, Data Officer | 2, Nurse | 3, Nurse-in-charge | 5, Medical Doctor | 99, Other <i>(specify below)</i>	Please select the job position of the respondent, who entered data into the paper form.					([in_facid] >= 400) or ([in_facid] <= 199)
in_rp_pos_oth	admission_information		text	If other - specify?		If "other" is selected for respondent position, please enter the position as free text.					[in_rp_pos] = '99'
in_usr_pc	admission_information		text	Laptop Sign-In Username (Hidden)						y							@HIDDEN @USERNAME
in_usr_tbl	admission_information		text	App Sign-In Username (Hidden)						y							@HIDDEN @APPUSERNAME-APP
in_hed_adm	admission_information		descriptive	<div class="h4" style="background-color:#82cdbf;padding:10px">Admission Information</div>
in_bynam_fst	admission_information		text	First Name of Baby:		If baby does not yet have a first name, please enter "-1".				y	[in_rec_typ] = '2'
in_bynam_lst	admission_information		text	Last Name of Baby:		If baby does not yet have a last name, please enter "-1".				y	[in_rec_typ] = '2'
in_byid_doc	admission_information		checkbox	Is Baby Hospital ID / Registration Number Documented?	1, Baby Hospital ID | 2, Registration Number | -1, Not recorded | -3, Not readable	Please indicate if baby hospital ID / registration number is documented.					([in_facid] > 399 or [in_facid] < 300)
in_byid	admission_information		text	Baby Hospital ID Number:		Please enter the baby's hospital ID number. Please be very careful to enter this correctly (as written on medical note/paper form).					[in_byid_doc(1)] = '1'
in_regid	admission_information		text	Registration Number:		Please enter the birth registration number. Please be very careful to enter this correctly (as written on medical note/paper form).					[in_byid_doc(2)] = '1'
in_mnam_fst	admission_information		text	First Name of Mother:		Please enter the first name of the mother. If the mother's first name is not available, please enter "-1".				y	[in_rec_typ] = '2'
in_mnam_lst	admission_information		text	Last Name of Mother:		Please enter the last name of the mother. If the mother's last name is not available, please enter "-1".				y	[in_rec_typ] = '2'
in_radm	admission_information		radio	Readmission:	1, Yes|0, No|-1, Not recorded|-3, Not readable	Please indicate if the newborn is a readmission to this ward.						y
in_ph_num	admission_information		radio	Number of phone numbers owned by the family	1, One Phone Number|2, Two Phone Numbers|0, None	Please select if one or two phone numbers are available to record.					[in_rec_typ] = '2'
in_ph_1	admission_information		text	Phone Number 1:		Please try to collect a direct contact number for the mother.				y	[in_ph_num] = '1' or [in_ph_num] = '2'
in_ph_2	admission_information		text	Phone Number 2:		Please try to collect a phone number for a family contact (i.e. father or guardian).				y	[in_ph_num] = '2'
in_gis	admission_information		radio	Do you have geographical information on the patient's residence?	1, Yes|0, No|-1, Not recorded|-3, Not readable	Please indicate if geographical information on the patient's residence was collected.					[in_rec_typ] = '2'
in_gis_doc	admission_information		checkbox	What geographical information was collected about the patient's residence?	1, Region | 2, District|3, Division|4, Local ward|5, Street - Urban|6, Village - Rural|7, Other notes on address/directions	Please indicate the geographical information collected about the patient's residence.					[in_gis] = '1'
in_gis_regn	admission_information		dropdown	Region:	1, Arusha | 2, Dar es Salaam | 3, Dodoma | 4, Geita | 5, Iringa | 6, Kagera | 7, Katavi | 8, Kigoma | 9, Kilimanjaro | 10, Lindi | 11, Manyara | 12, Mara | 13, Mbeya | 14, Mjini Magharibi (Zanzibar) | 15, Morogoro | 16, Mtwara | 17, Mwanza | 18, Njombe | 19, Pemba North | 20, Pemba South | 21, Pwani | 22, Rukwa | 23, Ruvuma | 24, Shinyanga | 25, Simiyu | 26, Singida | 27, Songwe | 28, Tabora | 29…	Please select the region in which the patient's residence is located.					[in_gis_doc(1)] = '1'
in_gis_distr	admission_information		text	District:		Please select the district in which the patient's residence is located.					[in_gis_doc(2)] = '1'
in_gis_div	admission_information		text	Division:		Please select the district in which the patient's residence is located.					[in_gis_doc(3)] = '1'
in_gis_wrd	admission_information		text	Local ward:		Please select the district in which the patient's residence is located.					[in_gis_doc(4)] = '1'
in_gis_strt	admission_information		text	Street:		Please select the district in which the patient's residence is located.					[in_gis_doc(5)] = '1'
in_gis_vil	admission_information		text	Village:		Please select the district in which the patient's residence is located.					[in_gis_doc(6)] = '1'
in_gis_add	admission_information		notes	Address Notes/Directions:		Please specify the address (i.e. street name, village, compound name) where the mother lives normally.				y	[in_gis_doc(7)] = '1'
in_dob	admission_information		text	Date of Birth (DOB):		If there is a note that they were admitted on the day of birth, enter the same date as the 'Date of Admission'. If the date is missing from the register then enter "1999/01/01".	date_ymd	1999-01-01				y
in_tob_doc	admission_information		yesno	Is the time of birth recorded?		Please indicate if the time of birth has been recorded.					[in_rec_typ] = '2'
in_tob	admission_information		text	Time of Birth:		Enter the time the baby was born in the HH:MM (24 hr clock) format.	time				[in_tob_doc] = '1'
in_doa	admission_information		text	Date of Admission:		Please indicate the date when the patient is first seen by a clinician in the neonatal unit. If the date is missing from the register then enter "1999/01/01".	date_ymd	1999-01-01				y
in_dobdoa_warn	admission_information		descriptive	<font size="2" color="red">Warning: Date of Hospital Admission should come after Date of Birth. Please check both these dates for accuracy.</font>							datediff ([in_dob], [in_doa], "d","ymd", true)<0
in_toa_doc	admission_information		yesno	Is time of admission recorded?		Please indicate if the time of admission has been recorded.					[in_rec_typ] = '2'
in_toa	admission_information		text	Time of Admission:		Enter the time the baby was received/arrived in the neonatal unit in the HH:MM (24 hr clock) format.	time				[in_toa_doc] = '1'
in_bloc	admission_information		radio	Birth Location:	1, Inborn (born at this facility)|2, Outborn (born outside this facility)|-1, Not recorded|-3, Not readable	Please specify the location the delivery occurred. If unknown, select "Not Recorded".						y
in_bloc_ot	admission_information		radio	If outborn - where?	1, Home|2, In Transit (i.e. birth on the way/in transport)|3, Religious Building (i.e. Church)|4, Other Healthcare Facility|5, Other (i.e. Not Healthcare Facility)|-1, Not recorded|-3, Not readable	If location is unknown, select "Not Recorded".					[in_bloc] = '2'
in_bloc_othfac	admission_information		radio	If other healthcare facility - is it a Hospital, Healthcare Centre, Dispensary or Other?	1, Hospital | 2, Healthcare Centre | 3, Dispensary | 5, Traditional Birth Attendant (TBA) Facility | 6, Maternity Home | 4, Other <i>(specify below)</i> | -1, Not recorded | -3, Not readable	Please specify if the facility is a hospital, healthcare centre, dispensary or other. If unknown, select "Not recorded".					[in_bloc_ot] = '4'
in_bloc_othfac_typ	admission_information		radio	If other healthcare facility - is it Private, Public, Parastatal or Faith-Based?	1, Public|2, Private|3, Parastatal|4, Faith-Based|-1, Not recorded|-3, Not readable	Please specify if the facility is private, public, parastatal or faith-based. If unknown, select "Not recorded".					[in_bloc_ot] = '4'
in_bloc_oth	admission_information		text	If other (i.e. not a healthcare facility) - enter a location:		Please enter a description of the location, where the newborn was born.					[in_bloc_ot] = '5'
in_ref	admission_information		radio	Reason for referral from facility:	1, Blood transfusion/exchange | 2, Specialist review (i.e. Cardic, Neurology etc.) | 3, Mechanical ventilation | 4, Require neonatal intensive care | 5, Dialysis | 6, Surgery/Surgical management | 7, Mother request - nearest facility | 8, Mother/Family request | 9, Further management (not explained) | 10, Mother transferred for further management | 99, Other reason <i>(specify below)</i> | -1, No…	Please select the main reason for referral. If unknown, select "Not Recorded". If other reason, select "Other".					[in_bloc_ot] = '4' and [in_rec_typ] = '2'
in_ref_oth	admission_information		text	Other reason for referral:		Please concisely specify the reason for referral. If unknown, select "Not recorded" in the question above.					[in_ref] = '99'
in_admwt_doc	admission_information		yesno	Is weight on admission documented?		Please indicate if weight on admission is documented in medical notes.					[in_rec_typ] = '2'
in_admwt	admission_information		text	Weight on admission (grams):		This is weight indicated at admission. Enter the value as it is recorded. If written in kilograms multiple by 1000 to covert to grams (i.e. 2.5kg = 2500g).	integer	400	8000		[in_admwt_doc] = '1'
in_hed_admreas	admission_information		descriptive	<div style="background-color:#82cdbf; padding:5px">Reason for Admission</div>
in_admreas_pic	admission_information		descriptive
in_admreas_des	admission_information		descriptive	Table Key: <font size="2" color="#58D68D">GREEN</font> = Neonatal Working Diagnosis, <font size="2" color="#85C1E9">BLUE</font> = Danger Signs, <font size="2" color="#F5B041">YELLOW</font> = Neonatal Reasons, <font size="2" color="#EC7063">ORANGE</font> = Maternal Reasons and <font size="2" color="grey">GREY</font> = Other Responses.
in_hed_warn_3	admission_information		descriptive	Note: <font size="2" color="red">Multiple reasons for admission should be selected in hierarchical order. Example: Response 5 should be selected as the first reason. Response 9 should be selected as the second, and Response 14 as the third reason.</font>
in_admreas_1	admission_information		dropdown	First Reason for Admission (1):	1, Congenital Malformation (Neonatal working diagnosis) | 3, Small Baby / Preterm / Low Birthweight (Neonatal working diagnosis) | 2, "Birth asphyxia"/ Birth Injury (Neonatal working diagnosis) | 19, Suspected Infection - sepsis/meningitis (Neonatal working diagnosis) | 20, Tetanus (Neonatal working diagnosis) | 5, Respiratory Distress/Difficulty in Breathing (Danger signs) | 6, Convulsions (Dang…	Using the table above, please indicate the FIRST reason for admission. If not recorded, select "Not Recorded / No Reason For Admission".						y
in_admreas_oth_1	admission_information		text	If other - specify (First):		Please double check with table above that this reason should not be categorised into one of the numbered responses before entering.					[in_admreas_1] = '16'
in_admreas_2	admission_information		dropdown	Second Reason for Admission (2):	1, Congenital Malformation (Neonatal working diagnosis)|3, Small Baby / Preterm / Low Birthweight (Neonatal working diagnosis)|2, "Birth asphyxia"/ Birth Injury (Neonatal working diagnosis)|19, Suspected Infection - sepsis/meningitis (Neonatal working diagnosis)|20, Tetanus (Neonatal working diagnosis)|5, Respiratory Distress/Difficulty in Breathing (Danger signs)|6, Convulsions (Danger signs)|7,…	Using the table above, please indicate the SECOND reason for admission. If not recorded, select "Not Recorded / No Secondary Reason".						y
in_admreas_oth_2	admission_information		text	If other - specify (Second):		Please double check with table above that this reason should not be categorised into one of the numbered responses before entering.					[in_admreas_2] = '16'
in_admreas_3	admission_information		dropdown	Third Reason for Admission (3):	1, Congenital Malformation (Neonatal working diagnosis)|3, Small Baby / Preterm / Low Birthweight (Neonatal working diagnosis)|2, "Birth asphyxia"/ Birth Injury (Neonatal working diagnosis)|19, Suspected Infection - sepsis/meningitis (Neonatal working diagnosis)|20, Tetanus (Neonatal working diagnosis)|5, Respiratory Distress/Difficulty in Breathing (Danger signs)|6, Convulsions (Danger signs)|7,…	Using the table above, please indicate the THIRD reason for admission. If not recorded, select "Not Recorded / No Tertiary Reason".						y
in_admreas_oth_3	admission_information		text	If other - specify (Third):		Please double check with table above that this reason should not be categorised into one of the numbered responses before entering.					[in_admreas_3] = '16'
in_hed_1_2	admission_information		descriptive	<div style="background-color:#82cdbf; padding:5px"></div>
in_adm_com	admission_information		notes	Additional comments		Please ensure notes are concise.					[in_rec_typ] = '2'
in_hed_2_1	maternal_birth_and_infant_details		descriptive	<div style="background-color:#82cdbf; padding:5px"></div>
in_ban_2	maternal_birth_and_infant_details		descriptive
in_ins_2	maternal_birth_and_infant_details		descriptive	<p style="font-weight:normal"><b>INSTRUCTIONS: Please do not leave any variable blank. If a date is unknown, enter 1999/01/01. If a free text variable is unknown and an answer is required, write -1. If a multiple-choice variable is unknown, select "Not recorded". If the medical note/paper form is not readable, select "Not readable". </b> </p>
in_hed_mb	maternal_birth_and_infant_details		descriptive	<div class="h4" style="background-color:#82cdbf;padding:10px">Maternal and Birth Details</div>							[in_rec_typ] = '2'
in_m_dob_doc	maternal_birth_and_infant_details		radio	What maternal date of birth (DOB) information is available?	1, Day, Month and Year|2, Month and Year|3, Year|-1, Not recorded|-3, Not readable	Please specify how much information is collected about the mother's date of birth (DOB).					[in_rec_typ] = '2'
in_m_dob_dy	maternal_birth_and_infant_details		dropdown	Day of Maternal Date of Birth (DOB):	1, 1|2, 2|3, 3|4, 4|5, 5|6, 6|7, 7|8, 8|9, 9|10, 10|11, 11|12, 12|13, 13|14, 14|15, 15|16, 16|17, 17|18, 18|19, 19|20, 20|21, 21|22, 22|23, 23|24, 24|25, 25|26, 26|27, 27|28, 28|29, 29|30, 30|31, 31	Please select the day of birth for the mother.					[in_m_dob_doc] = '1'
in_m_dob_mo	maternal_birth_and_infant_details		dropdown	Month of Maternal Date of Birth (DOB):	1, January|2, February|3, March|4, April|5, May|6, June|7, July|8, August|9, September|10, October|11, November|12, December	Please select the month of birth for the mother.					[in_m_dob_doc] = '1' or [in_m_dob_doc] = '2'
in_m_dob_yr	maternal_birth_and_infant_details		dropdown	Year of Maternal Date of Birth (DOB)	1, 1970|2, 1971|3, 1972|4, 1973|5, 1974|6, 1975|7, 1976|8, 1977|9, 1978|10, 1979|11, 1980|12, 1981|13, 1982|14, 1983|15, 1984|16, 1985|17, 1986|18, 1987|19, 1988|20, 1989|21, 1990|22, 1991|23, 1992|24, 1993|25, 1994|26, 1995|27, 1996|28, 1997|29, 1998|30, 1999|31, 2000|32, 2001|33, 2002|34, 2003|35, 2004|36, 2005|37, 2006|38, 2007|39, 2008|40, 2009|41, 2010|42, 2011|43, 2012|44, 2013|45, 2014|46,…	Please select the year of birth for the mother.					[in_m_dob_doc] = '3' or [in_m_dob_doc] = '2' or [in_m_dob_doc] = '1'
in_m_age_doc	maternal_birth_and_infant_details		radio	Is maternal age documented?	1, Yes|0, No|-1, Not recorded|-3, Not readable	Please indicate if the maternal age is documented.					[in_rec_typ] = '2'
in_m_age	maternal_birth_and_infant_details		text	Maternal Age (Years):		Please indicate the mothers age at admission.	integer	10	50		[in_m_age_doc] = '1'
in_m_aliv	maternal_birth_and_infant_details		radio	Mother Alive:	1, Yes|0, No|-1, Not recorded|-3, Not readable	If unknown, select "Not Recorded"					[in_rec_typ] = '2'		RV
in_m_cod	maternal_birth_and_infant_details		radio	Maternal Cause of Death:	1, Embolism|2, Haemorrhage|3, Hypertension|4, Sepsis|5, Other direct causes (e.g. complications of delivery, obstructed labour and other)|6, Other indirect causes (e.g. HIV-related, pre-existing medical conditions and other)|-1, Not recorded|-3, Not readable	If unknown, select "Not Recorded"					[in_m_aliv] = '0'
in_bord_1	maternal_birth_and_infant_details		radio	Is the newborn from a singleton delivery?	1, Yes|0, No|-1, Not recorded|-3, Not readable	Please indicate if the newborn was the only baby born during the birth.					[in_rec_typ] = '2'
in_bnum	maternal_birth_and_infant_details		radio	Multiple Births:	2, Twin (e.g. 2 siblings) | 3, Triplet (e.g. 3 siblings) | 4, Quad (e.g. 4 siblings) | 99, Other multiple <i>(specify below)</i> | 6, Conjoined twin | -1, Not recorded | -3, Not readable	If unknown, select "Not Recorded"					[in_bord_1] = '0'
in_bnum_oth	maternal_birth_and_infant_details		text	If other multiple - specify:		Please specify the number of newborns born during this delivery (i.e. "6")	integer	5	8		[in_bnum] = '99'
in_bord_2	maternal_birth_and_infant_details		radio	In this twin delivery - what order was this newborn delivered?	1, 1st|2, 2nd|-1, Not recorded|-3, Not readable	Please select the order that this newborn was delivered.					[in_bnum] = '2'
in_bord_3	maternal_birth_and_infant_details		radio	In this triplet delivery - what order was this newborn delivered?	1, 1st|2, 2nd|3, 3rd|-1, Not recorded|-3, Not readable	Please select the order that this newborn was delivered.					[in_bnum] = '3'
in_bord_4	maternal_birth_and_infant_details		radio	In this quadruplet delivery - what order was this newborn delivered?	1, 1st|2, 2nd|3, 3rd|4, 4th|-1, Not recorded|-3, Not readable	Please select the order that this newborn was delivered.					[in_bnum] = '4'
in_bord_5	maternal_birth_and_infant_details		radio	In this quintuplet delivery - what order was this newborn delivered?	1, 1st|2, 2nd|3, 3rd|4, 4th|5, 5th|-1, Not recorded|-3, Not readable	Please select the order that this newborn was delivered.					[in_bnum_oth] = '5'
in_bord_6	maternal_birth_and_infant_details		radio	In this sextuplets delivery - what order was this newborn delivered?	1, 1st|2, 2nd|3, 3rd|4, 4th|5, 5th|6, 6th|-1, Not recorded|-3, Not readable	Please select the order that this newborn was delivered.					[in_bnum_oth] = '6'
in_bord_7	maternal_birth_and_infant_details		radio	In this septuplets delivery - what order was this newborn delivered?	1, 1st|2, 2nd|3, 3rd|4, 4th|5, 5th|6, 6th|7, 7th|-1, Not recorded|-3, Not readable	Please select the order that this newborn was delivered.					[in_bnum_oth] = '7'
in_bord_8	maternal_birth_and_infant_details		radio	In this octuplets delivery - what order was this newborn delivered?	1, 1st|2, 2nd|3, 3rd|4, 4th|5, 5th|6, 6th|7, 7th|8, 8th|-1, Not recorded|-3, Not readable	Please select the order that this newborn was delivered.					[in_bnum_oth] = '8'
in_hed_sib1	maternal_birth_and_infant_details		descriptive	<div style="background-color:#fbd0c1; padding:5px">Sibling #1</div>							[in_bnum] = '2' or [in_bnum] = '3' or [in_bnum] = '4' or [in_bnum_oth] = '5' or [in_bnum_oth] = '6' or [in_bnum_oth] = '7' or [in_bnum_oth] = '8'
in_sib1_otcm	maternal_birth_and_infant_details		radio	What is the medical state of the sibling (1)	1, Alive|2, Dead|-1, Not recorded|-3, Not readable	Please select if sibling (1) was dead or alive.					[in_bnum] = '2' or [in_bnum] = '3' or [in_bnum] = '4' or [in_bnum_oth] = '5' or [in_bnum_oth] = '6' or [in_bnum_oth] = '7' or [in_bnum_oth] = '8'
in_sib1_de	maternal_birth_and_infant_details		radio	Did the sibling (1) die before or after this admission?	1, Dead before Admission|2, Dead after Admission - at this facility|3, Dead after Admission - NOT at this facility|-1, Not recorded|-3, Not readable	Please select if sibling (1) died before or after the admission of this newborn					[in_sib1_otcm] = '2'
in_sib1_adm	maternal_birth_and_infant_details		radio	Was the sibling (1) admitted for medical care?	1, Not Admitted|2, Admitted at this facility|3, Admitted at another facility|-1, Not recorded|-3, Not readable	Please select if sibling (1) was also admitted for medical care.					[in_sib1_otcm] = '1'
in_sib1_id_doc	maternal_birth_and_infant_details		checkbox	Are the NEST360 Record Number, Baby Hospital ID or Registration Number for Sibling (1) known?	1, NEST360 Record Number | 2, Baby Hospital ID | 3, Registration Number | -1, Not recorded | -3, Not readable	Please specify if the NEST360 record number or baby hospital / registration number are available.					([in_bnum] = '2' or [in_bnum] = '3' or [in_bnum] = '4' or [in_bnum_oth] = '5' or [in_bnum_oth] = '6' or [in_bnum_oth] = '7' or [in_bnum_oth] = '8') and ([in_facid] > 399 or [in_facid] < 300)
in_sib1_id	maternal_birth_and_infant_details		text	NEST360 Record Number of Sibling (1)		Please enter the NEST360 record number. Please be very careful to enter this correctly (as written on medical note/paper form).	integer				[in_sib1_id_doc(1)] = '1'
in_sib1_byid	maternal_birth_and_infant_details		text	Baby Hospital ID of Sibling (1)		Please enter the baby hospital ID . Please be very careful to enter this correctly (as written on medical note/paper form).					[in_sib1_id_doc(2)] = '1'
in_sib1_regid	maternal_birth_and_infant_details		text	Registration Number of Sibling (1)		Please enter the registration number. Please be very careful to enter this correctly (as written on medical note/paper form).					[in_sib1_id_doc(3)] = '1'
in_hed_sib2	maternal_birth_and_infant_details		descriptive	<div style="background-color:#fbd0c1; padding:5px">Sibling #2</div>							[in_bnum] = '3' or [in_bnum] = '4' or [in_bnum_oth] = '5' or [in_bnum_oth] = '6' or [in_bnum_oth] = '7' or [in_bnum_oth] = '8'
in_sib2_otcm	maternal_birth_and_infant_details		radio	What is the medical state of the sibling (2)	1, Alive|2, Dead|-1, Not recorded|-3, Not readable	Please select if sibling (2) was dead or alive.					[in_bnum] = '3' or [in_bnum] = '4' or [in_bnum_oth] = '5' or [in_bnum_oth] = '6' or [in_bnum_oth] = '7' or [in_bnum_oth] = '8'
in_sib2_de	maternal_birth_and_infant_details		radio	Did the sibling (2) die before or after this admission?	1, Dead before Admission|2, Dead after Admission - at this facility|3, Dead after Admission - NOT at this facility|-1, Not recorded|-3, Not readable	Please select if sibling (2) died before or after the admission of this newborn					[in_sib2_otcm] = '2'
in_sib2_adm	maternal_birth_and_infant_details		radio	Was the sibling (2) admitted for medical care?	1, Not Admitted|2, Admitted at this facility|3, Admitted at another facility|-1, Not recorded|-3, Not readable	Please select if sibling (2) was also admitted for medical care.					[in_sib2_otcm] = '1'
in_sib2_id_doc	maternal_birth_and_infant_details		checkbox	Is the NEST360 Record Number or Baby Hospital / Registration Number for Sibling (2) known?	1, NEST360 Record Number | 2, Baby Hospital ID | 3, Registration Number | -1, Not recorded | -3, Not readable	Please specify if the NEST360 record number or baby hospital / registration number are available.					([in_bnum] = '3' or [in_bnum] = '4' or [in_bnum_oth] = '5' or [in_bnum_oth] = '6' or [in_bnum_oth] = '7' or [in_bnum_oth] = '8') and ([in_facid] > 399 or [in_facid] < 300)
in_sib2_id	maternal_birth_and_infant_details		text	NEST360 Record Number of Sibling (2)		Please enter the NEST360 record number. Please be very careful to enter this correctly (as written on medical note/paper form).	integer				[in_sib2_id_doc(1)] = '1'
in_sib2_byid	maternal_birth_and_infant_details		text	Baby Hospital ID of Sibling (2)		Please enter the baby hospital ID . Please be very careful to enter this correctly (as written on medical note/paper form).					[in_sib2_id_doc(2)] = '1'
in_sib2_regid	maternal_birth_and_infant_details		text	Registration Number of Sibling (2)		Please enter the registration number. Please be very careful to enter this correctly (as written on medical note/paper form).					[in_sib2_id_doc(3)] = '1'
in_hed_sib3	maternal_birth_and_infant_details		descriptive	<div style="background-color:#fbd0c1; padding:5px">Sibling #3</div>							[in_bnum] = '4' or [in_bnum_oth] = '5' or [in_bnum_oth] = '6' or [in_bnum_oth] = '7' or [in_bnum_oth] = '8'
in_sib3_otcm	maternal_birth_and_infant_details		radio	What is the medical state of the sibling (3)	1, Alive|2, Dead|-1, Not recorded|-3, Not readable	Please select if sibling (3) was dead or alive.					[in_bnum] = '4' or [in_bnum_oth] = '5' or [in_bnum_oth] = '6' or [in_bnum_oth] = '7' or [in_bnum_oth] = '8'
in_sib3_de	maternal_birth_and_infant_details		radio	Did the sibling (3) die before or after this admission?	1, Dead before Admission|2, Dead after Admission - at this facility|3, Dead after Admission - NOT at this facility|-1, Not recorded|-3, Not readable	Please select if sibling (3) died before or after the admission of this newborn					[in_sib3_otcm] = '2'
in_sib3_adm	maternal_birth_and_infant_details		radio	Was the sibling (3) admitted for medical care?	1, Not Admitted|2, Admitted at this facility|3, Admitted at another facility|-1, Not recorded|-3, Not readable	Please select if sibling (3) was also admitted for medical care.					[in_sib3_otcm] = '1'
in_sib3_id_doc	maternal_birth_and_infant_details		checkbox	Is the NEST360 Record Number or Baby Hospital / Registration Number for Sibling (3) known?	1, NEST360 Record Number | 2, Baby Hospital ID | 3, Registration Number | -1, Not recorded | -3, Not readable	Please specify if the NEST360 record number or baby hospital / registration number are available.					([in_bnum] = '4' or [in_bnum_oth] = '5' or [in_bnum_oth] = '6' or [in_bnum_oth] = '7' or [in_bnum_oth] = '8') and ([in_facid] > 399 or [in_facid] < 300)
in_sib3_id	maternal_birth_and_infant_details		text	NEST360 Record Number of Sibling (3)		Please enter the NEST360 record number. Please be very careful to enter this correctly (as written on medical note/paper form).	integer				[in_sib3_id_doc(1)] = '1'
in_sib3_byid	maternal_birth_and_infant_details		text	Baby Hospital ID of Sibling (3)		Please enter the baby hospital ID . Please be very careful to enter this correctly (as written on medical note/paper form).					[in_sib3_id_doc(2)] = '1'
in_sib3_regid	maternal_birth_and_infant_details		text	Registration Number of Sibling (3)		Please enter the registration number. Please be very careful to enter this correctly (as written on medical note/paper form).					[in_sib3_id_doc(3)] = '1'
in_hed_sib4	maternal_birth_and_infant_details		descriptive	<div style="background-color:#fbd0c1; padding:5px">Sibling #4</div>							[in_bnum_oth] = '5' or [in_bnum_oth] = '6' or [in_bnum_oth] = '7' or [in_bnum_oth] = '8'
in_sib4_otcm	maternal_birth_and_infant_details		radio	What is the medical state of the sibling (4)	1, Alive|2, Dead|-1, Not recorded|-3, Not readable	Please select if sibling (4) was dead or alive.					[in_bnum_oth] = '5' or [in_bnum_oth] = '6' or [in_bnum_oth] = '7' or [in_bnum_oth] = '8'
in_sib4_de	maternal_birth_and_infant_details		radio	Did the sibling (4) die before or after this admission?	1, Dead before Admission|2, Dead after Admission - at this facility|3, Dead after Admission - NOT at this facility|-1, Not recorded|-3, Not readable	Please select if sibling (4) died before or after the admission of this newborn					[in_sib4_otcm] = '2'
in_sib4_adm	maternal_birth_and_infant_details		radio	Was the sibling (4) admitted for medical care?	1, Not Admitted|2, Admitted at this facility|3, Admitted at another facility|-1, Not recorded|-3, Not readable	Please select if sibling (4) was also admitted for medical care.					[in_sib4_otcm] = '1'
in_sib4_id_doc	maternal_birth_and_infant_details		checkbox	Is the NEST360 Record Number or Baby Hospital / Registration Number for Sibling (4) known?	1, NEST360 Record Number | 2, Baby Hospital ID | 3, Registration Number | -1, Not recorded | -3, Not readable	Please specify if the NEST360 record number or baby hospital / registration number are available.					([in_bnum_oth] = '5' or [in_bnum_oth] = '6' or [in_bnum_oth] = '7' or [in_bnum_oth] = '8') and ([in_facid] > 399 or [in_facid] < 300)
in_sib4_id	maternal_birth_and_infant_details		text	NEST360 Record Number of Sibling (4)		Please enter the NEST360 record number. Please be very careful to enter this correctly (as written on medical note/paper form).	integer				[in_sib4_id_doc(1)] = '1'
in_sib4_byid	maternal_birth_and_infant_details		text	Baby Hospital ID of Sibling (4)		Please enter the baby hospital ID . Please be very careful to enter this correctly (as written on medical note/paper form).					[in_sib4_id_doc(2)] = '1'
in_sib4_regid	maternal_birth_and_infant_details		text	Registration Number of Sibling (4)		Please enter the registration number. Please be very careful to enter this correctly (as written on medical note/paper form).					[in_sib4_id_doc(3)] = '1'
in_hed_sib5	maternal_birth_and_infant_details		descriptive	<div style="background-color:#fbd0c1; padding:5px">Sibling #5</div>							[in_bnum_oth] = '6' or [in_bnum_oth] = '7' or [in_bnum_oth] = '8'
in_sib5_otcm	maternal_birth_and_infant_details		radio	What is the medical state of the sibling (5)	1, Alive|2, Dead|-1, Not recorded|-3, Not readable	Please select if sibling (5) was dead or alive.					[in_bnum_oth] = '6' or [in_bnum_oth] = '7' or [in_bnum_oth] = '8'
in_sib5_de	maternal_birth_and_infant_details		radio	Did the sibling (5) die before or after this admission?	1, Dead before Admission|2, Dead after Admission - at this facility|3, Dead after Admission - NOT at this facility|-1, Not recorded|-3, Not readable	Please select if sibling (5) died before or after the admission of this newborn					[in_sib5_otcm] = '2'
in_sib5_adm	maternal_birth_and_infant_details		radio	Was the sibling (5) admitted for medical care?	1, Not Admitted|2, Admitted at this facility|3, Admitted at another facility|-1, Not recorded|-3, Not readable	Please select if sibling (5) was also admitted for medical care.					[in_sib5_otcm] = '1'
in_sib5_id_doc	maternal_birth_and_infant_details		checkbox	Is the NEST360 Record Number or Baby Hospital / Registration Number for Sibling (5) known?	1, NEST360 Record Number | 2, Baby Hospital ID | 3, Registration Number | -1, Not recorded | -3, Not readable	Please specify if the NEST360 record number or baby hospital / registration number are available.					([in_bnum_oth] = '6' or [in_bnum_oth] = '7' or [in_bnum_oth] = '8') and ([in_facid] > 399 or [in_facid] < 300)
in_sib5_id	maternal_birth_and_infant_details		text	NEST360 Record Number of Sibling (5)		Please enter the NEST360 record number. Please be very careful to enter this correctly (as written on medical note/paper form).	integer				[in_sib5_id_doc(1)] = '1'
in_sib5_byid	maternal_birth_and_infant_details		text	Baby Hospital ID of Sibling (5)		Please enter the baby hospital ID . Please be very careful to enter this correctly (as written on medical note/paper form).					[in_sib5_id_doc(2)] = '1'
in_sib5_regid	maternal_birth_and_infant_details		text	Registration Number of Sibling (5)		Please enter the registration number. Please be very careful to enter this correctly (as written on medical note/paper form).					[in_sib5_id_doc(3)] = '1'
in_hed_sib6	maternal_birth_and_infant_details		descriptive	<div style="background-color:#fbd0c1; padding:5px">Sibling #6</div>							[in_bnum_oth] = '7' or [in_bnum_oth] = '8'
in_sib6_otcm	maternal_birth_and_infant_details		radio	What is the medical state of the sibling (6)	1, Alive|2, Dead|-1, Not recorded|-3, Not readable	Please select if sibling (6) was dead or alive.					[in_bnum_oth] = '7' or [in_bnum_oth] = '8'
in_sib6_de	maternal_birth_and_infant_details		radio	Did the sibling (6) die before or after this admission?	1, Dead before Admission|2, Dead after Admission - at this facility|3, Dead after Admission - NOT at this facility|-1, Not recorded|-3, Not readable	Please select if sibling (6) died before or after the admission of this newborn					[in_sib6_otcm] = '2'
in_sib6_adm	maternal_birth_and_infant_details		radio	Was the sibling (6) admitted for medical care?	1, Not Admitted|2, Admitted at this facility|3, Admitted at another facility|-1, Not recorded|-3, Not readable	Please select if sibling (6) was also admitted for medical care.					[in_sib6_otcm] = '1'
in_sib6_id_doc	maternal_birth_and_infant_details		checkbox	Is the NEST360 Record Number or Baby Hospital / Registration Number for Sibling (6) known?	1, NEST360 Record Number | 2, Baby Hospital ID | 3, Registration Number | -1, Not recorded | -3, Not readable	Please specify if the NEST360 record number or baby hospital / registration number are available.					([in_bnum_oth] = '7' or [in_bnum_oth] = '8') and ([in_facid] > 399 or [in_facid] < 300)
in_sib6_id	maternal_birth_and_infant_details		text	NEST360 Record Number of Sibling (6)		Please enter the NEST360 record number. Please be very careful to enter this correctly (as written on medical note/paper form).	integer				[in_sib6_id_doc(1)] = '1'
in_sib6_byid	maternal_birth_and_infant_details		text	Baby Hospital ID of Sibling (6)		Please enter the baby hospital ID . Please be very careful to enter this correctly (as written on medical note/paper form).					[in_sib6_id_doc(2)] = '1'
in_sib6_regid	maternal_birth_and_infant_details		text	Registration Number of Sibling (6)		Please enter the registration number. Please be very careful to enter this correctly (as written on medical note/paper form).					[in_sib6_id_doc(3)] = '1'
in_hed_sib7	maternal_birth_and_infant_details		descriptive	<div style="background-color:#fbd0c1; padding:5px">Sibling #7</div>							[in_bnum_oth] = '8'
in_sib7_otcm	maternal_birth_and_infant_details		radio	What is the medical state of the sibling (7)	1, Alive|2, Dead|-1, Not recorded|-3, Not readable	Please select if sibling (7) was dead or alive.					[in_bnum_oth] = '8'
in_sib7_de	maternal_birth_and_infant_details		radio	Did the sibling (7) die before or after this admission?	1, Dead before Admission|2, Dead after Admission - at this facility|3, Dead after Admission - NOT at this facility|-1, Not recorded|-3, Not readable	Please select if sibling (7) died before or after the admission of this newborn					[in_sib7_otcm] = '2'
in_sib7_adm	maternal_birth_and_infant_details		radio	Was the sibling (7) admitted for medical care?	1, Not Admitted|2, Admitted at this facility|3, Admitted at another facility|-1, Not recorded|-3, Not readable	Please select if sibling (7) was also admitted for medical care.					[in_sib7_otcm] = '1'
in_sib7_id_doc	maternal_birth_and_infant_details		checkbox	Is the NEST360 Record Number or Baby Hospital / Registration Number for Sibling (7) known?	1, NEST360 Record Number | 2, Baby Hospital ID | 3, Registration Number | -1, Not recorded | -3, Not readable	Please specify if the NEST360 record number or baby hospital / registration number are available.					([in_bnum_oth] = '8') and ([in_facid] > 399 or [in_facid] < 300)
in_sib7_id	maternal_birth_and_infant_details		text	NEST360 Record Number of Sibling (7)		Please enter the NEST360 record number. Please be very careful to enter this correctly (as written on medical note/paper form).	integer				[in_sib7_id_doc(1)] = '1'
in_sib7_byid	maternal_birth_and_infant_details		text	Baby Hospital ID of Sibling (7)		Please enter the baby hospital ID . Please be very careful to enter this correctly (as written on medical note/paper form).					[in_sib7_id_doc(2)] = '1'
in_sib7_regid	maternal_birth_and_infant_details		text	Registration Number of Sibling (7)		Please enter the registration number. Please be very careful to enter this correctly (as written on medical note/paper form).					[in_sib7_id_doc(3)] = '1'
in_hed_2_2	maternal_birth_and_infant_details		descriptive	<div style="background-color:#82cdbf; padding:5px"> </div>							[in_rec_typ] = '2'
in_delmode	maternal_birth_and_infant_details		radio	Mode of Delivery:	1, Normal vertex|2, Forceps|3, Vacuum extraction|4, Vaginal breech|5, Cesarean delivery (C-section)|-1, Not recorded|-3, Not readable	Please indicate the mode of delivery used to deliver this newborn. If unknown, select "Not Recorded"					[in_rec_typ] = '2'		RV
in_corts_admin	maternal_birth_and_infant_details		radio	Antenatal Corticosteroids:	1, Yes|0, No|-1, Not recorded|-3, Not readable	Please specify if antenatal corticosteroids were given to the mother before delivery. If unknown, select "Not Recorded"					[in_rec_typ] = '2'		RV
in_hiv_mstat	maternal_birth_and_infant_details		radio	Maternal HIV Status:	0, Negative|-2, Unknown|1, Positive|-1, Not recorded|-3, Not readable	If the mother has not been tested, select "Unknown". If maternal HIV status is not mentioned in the notes, select "Not Recorded". If mother is tested and is negative, select "Negative"					[in_rec_typ] = '2' and ([in_facid] > 399 or [in_facid] < 300)		RV
in_hiv_mtrt	maternal_birth_and_infant_details		radio	HIV Treatment for Mother:	1, Yes|0, No|-1, Not recorded|-3, Not readable	Indicate whether mother is given ARVs. If no mention, indicate "Not Recorded". Common ARV medications include 3TC (lamivudine), ABC (abacavir), AZT (zidovudine), ddI (didanosine), TDF (tenofovir), EFV (efavirenz), and NVP (nevirapine).					[in_hiv_mstat] = '1'		RV
in_hiv_bytrt	maternal_birth_and_infant_details		radio	HIV Treatment for Baby:	1, Yes|0, No|-1, Not recorded|-3, Not readable	Indicate whether baby is given ARVs. Check the treatment sheet. If no mention, indicate "Not Recorded". Common ARV medications include 3TC (lamivudine), ABC (abacavir), AZT (zidovudine), ddI (didanosine), TDF (tenofovir), EFV (efavirenz) and NVP (nevirapine).					[in_hiv_mstat] = '1'		RV
in_m_chrc	maternal_birth_and_infant_details		checkbox	Maternal Chronic Conditions:	1, Diabetes | 2, Hypertension | 99, Other <i>(specify below)</i> | 4, None | -1, Not recorded | -3, Not readable	If medical notes indicate that the mother does not suffer from chronic conditions, select "None". If no mention is made about maternal chronic conditions, select "Not Recorded".					[in_rec_typ] = '2'
in_m_dia	maternal_birth_and_infant_details		radio	Type of Diabetes:	1, Pregnancy-induced|2, Pre-existing|-1, Not recorded|-3, Not readable	Please select if the mother's diabetes was pre-existing or pregnancy-induced. If unknown, select "Not Recorded"					[in_m_chrc(1)] = '1'
in_m_dia_typ	maternal_birth_and_infant_details		radio	What Type of Pre-Existing Diabetes:	1, Type 1|2, Type 2|-1, Not recorded|-3, Not readable	Please select the type of diabetes the mother suffers from. If unknown, select "Not Recorded"					[in_m_dia] = '2'
in_m_htn	maternal_birth_and_infant_details		radio	Type of Hypertension:	1, Pregnancy-induced|2, Pre-existing|-1, Not recorded|-3, Not readable	Please select if the mother's hypertension was pre-existing or pregnancy-induced. If unknown, select "Not Recorded"					[in_m_chrc(2)] = '1'
in_m_othchrc	maternal_birth_and_infant_details		text	If other specify:		Please indicate the full name of the chronic condition. List if multiple conditions.					[in_m_chrc(99)] = '1'
in_hed_cov	maternal_birth_and_infant_details		descriptive	<div style="background-color:#82cdbf; padding:5px">SARS-CoV-2 (COVID-19)</div>							[in_rec_typ] = '2'
in_m_cov_tst	maternal_birth_and_infant_details		radio	Has the mother been tested for SARS-CoV-2 (COVID-19) in the last 14 days?	1, Yes|0, No|-1, Not recorded|-3, Not readable	Please indicate if the mother has been tested for SARS-CoV-2 (COVID-19) in the last 14 days.					[in_rec_typ] = '2'
in_m_cov_rslt	maternal_birth_and_infant_details		radio	Mother SARS-CoV-2 Test (COVID-19) Result:	0, Test Negative|1, Test Positive|3, Test Done but Unknown Result|-1, Not recorded|-3, Not readable	Please indicate if a SARS-CoV-2 test (COVID-19) was completed on a sample from the mother. If so, please indicate the result.					[in_m_cov_tst] = '1'
in_m_cov_dt	maternal_birth_and_infant_details		text	Date of Sample Collection (Mother):		Please select the date at which the sample was taken from the mother. If not recorded enter "1999/01/01".	date_ymd	1999-01-01			[in_m_cov_rslt] = '0' or [in_m_cov_rslt] = '1' or [in_m_cov_rslt] = '3'
in_m_cov_sym	maternal_birth_and_infant_details		radio	Has the mother been presumed infected with SARS-CoV-2 (COVID-19) based on signs and symptoms in the last 14 days?	1, Yes|0, No|-1, Not recorded|-3, Not readable	Please indicate if the mother has been presumed infected with SARS-CoV-2 (COVID-19) based on signs and symptoms in the last 14 days.					[in_rec_typ] = '2'
in_m_cov_sym_typ	maternal_birth_and_infant_details		radio	Were the mother's SARS-CoV-2 (COVID-19) signs and symptoms mild, moderate or severe?	1, Mild|2, Moderate|3, Severe|-1, Not recorded|-3, Not readable	Please indicate if the mother's SARS-CoV-2 (COVID-19) signs and symptoms were classed as mild, moderate or severe in the last 14 days.					[in_m_cov_sym] = '1'
in_m_cov_fev	maternal_birth_and_infant_details		radio	Has the mother had a fever (&#8805 37.5&#176C) in the last 14 days?	1, Yes | 0, No | -1, Not recorded | -3, Not readable	Please indicate if the mother has had a fever &#8805 37.5&#176C in the last 14 days.					[in_m_cov_sym_typ] = '1' or [in_m_cov_sym_typ] = '2' or [in_m_cov_sym_typ] = '3'
in_m_cov_anos	maternal_birth_and_infant_details		radio	Has the mother lost her sense of smell (anosmia) and/or taste (ageusia) in the last 14 days?	1, Yes|0, No|-1, Not recorded|-3, Not readable	Please indicate if the mother has lost her sense of taste or smell in the last 14 days.					[in_m_cov_sym_typ] = '1' or [in_m_cov_sym_typ] = '2' or [in_m_cov_sym_typ] = '3'
in_m_cov_rspsym	maternal_birth_and_infant_details		radio	Has the mother had mild or moderate respiratory symptoms in the last 14 days?	1, Yes|0, No|-1, Not recorded|-3, Not readable	Please indicate if the mother has had mild or moderate respiratory symptoms in the last 14 days?					[in_m_cov_sym_typ] = '1' or [in_m_cov_sym_typ] = '2' or [in_m_cov_sym_typ] = '3'
in_m_cov_rspfail	maternal_birth_and_infant_details		radio	Has the mother suffered from respiratory failure in the last 14 days?	1, Yes|0, No|-1, Not recorded|-3, Not readable	Please indicate if the mother has suffered from respiratory failure in the last 14 days.					[in_m_cov_sym_typ] = '3'
in_m_cov_sepshk	maternal_birth_and_infant_details		radio	Has the mother suffered from septic shock or multiple organ failure in the last 14 days?	1, Yes|0, No|-1, Not recorded|-3, Not readable	Please indicate if the mother has suffered from septic shock or multiple organ failure in the last 14 days.					[in_m_cov_sym_typ] = '3'
in_by_cov_tst	maternal_birth_and_infant_details		radio	Has the newborn been tested for SARS-CoV-2 (COVID-19) since birth?	1, Yes|0, No|-1, Not recorded|-3, Not readable	Please indicate if the newborn has been tested for SARS-CoV-2 (COVID-19) since birth.					[in_rec_typ] = '2'
in_by_cov_rslt	maternal_birth_and_infant_details		radio	Newborn SARS-CoV-2 Test (COVID-19) Result:	0, Test Negative|1, Test Positive|3, Test Done but Unknown Result|-1, Not recorded|-3, Not readable	Please indicate if a SARS-CoV-2 test (COVID-19) was completed on a sample from the newborn. If so, please indicate the result.					[in_by_cov_tst] = '1'
in_by_cov_dt	maternal_birth_and_infant_details		text	Date of Sample Collection (Newborn):		Please select the date at which the sample was taken from the newborn. If not recorded enter "1999/01/01".	date_ymd	1999-01-01			[in_by_cov_rslt] = '0' or [in_by_cov_rslt] = '1' or [in_by_cov_rslt] = '3'
in_by_cov_tst_reas	maternal_birth_and_infant_details		radio	Was the newborn tested for SARS-CoV-2 (COVID-19) because the mother tested positive or due to maternal signs and symptoms?	1, Yes|0, No|-1, Not recorded|-3, Not readable	Please indicate if the newborn was tested for SARS-CoV-2 (COVID-19) because the mother tested positive or due to maternal signs and symptoms.					[in_by_cov_rslt] = '0' or [in_by_cov_rslt] = '1' or [in_by_cov_rslt] = '3'
in_hed_2_3	maternal_birth_and_infant_details		descriptive	<div style="background-color:#82cdbf; padding:5px">Infant Details</div>
in_bwt_doc	maternal_birth_and_infant_details		yesno	Is birth weight documented?		Please indicate if birth weight is documented in medical notes.						y
in_bwt	maternal_birth_and_infant_details		text	Birth weight (grams):		This is weight indicated at birth. Enter the value as it is recorded. If written in kilograms multiple by 1000 to covert to grams (i.e. 2.5kg = 2500g).	integer	400	6000		[in_bwt_doc] = '1'
in_ga_doc	maternal_birth_and_infant_details		radio	How is gestational age documented?	7, Exact number of months, weeks or days | 2, Preterm | 8, Early term | 3, Full term | 9, Late term | 4, Post-term | -1, Not recorded | -3, Not readable	Please indicate the format is which gestational age is documented in the medical notes. If unknown, select "Not Recorded".						y
in_ga_doc_typ	maternal_birth_and_infant_details		radio	What format is the gestational age data recorded in?	1, Number of weeks only | 2, Number of months only | 3, Number of months and weeks | 4, Number of months, weeks and days | 5, Number of weeks and days | -1, Not recorded | -3, Not readable	Please indicate the format of the gestational age information you have available.					[in_ga_doc] = '7'
in_ga_mo	maternal_birth_and_infant_details		text	Months:		Please enter the gestational age in months.	integer	6	10		[in_ga_doc_typ] = '2' or [in_ga_doc_typ] = '3' or [in_ga_doc_typ] = '4'
in_ga_wk	maternal_birth_and_infant_details		text	Weeks:		If missing in the medical record (NAR), check on the Internal Transfer form. Please ent the gestationa age in weeks.	integer	0	43		[in_ga_doc_typ] = '1' or [in_ga_doc_typ] = '3' or [in_ga_doc_typ] = '4' or [in_ga_doc_typ] = '5'
in_ga_dy	maternal_birth_and_infant_details		text	Days:		Please enter the gestational age in days.	integer	0	30		[in_ga_doc_typ] = '4' or [in_ga_doc_typ] = '5'
in_ga_meth_doc	maternal_birth_and_infant_details		yesno	Is the method used to calculate gestational age known?		Please indicate if the method of gestational aging is known (yes or no)					[in_ga_doc] = '7' or [in_ga_doc] = '2' or [in_ga_doc] = '8' or [in_ga_doc] = '3' or [in_ga_doc] = '9' or [in_ga_doc] = '4'
in_ga_meth_typ	maternal_birth_and_infant_details		radio	What method was used to measure gestational age?	3, Early ultrasound (conducted in 1st Trimester)|4, Late ultrasound (conducted in 2nd or 3rd Trimester)|5, Postnatal clinical gestational assessment|2, Fundal height|1, LMP|-3, Not readable	Please select the best obstetric measurement according to the hierarchy list provided (e.g. Early Ultrasound = Gold Standard). "Early ultrasound" is defined as an ultrasound conducted in the 1st trimester of pregnancy. "Late ultrasound" is defined as an ultrasound conducted in the 2nd or 3rd trimester of pregnancy.					[in_ga_meth_doc] = '1'
in_ga_pn_typ	maternal_birth_and_infant_details		radio	If postnatal clinical gestational assessment - which method?	1, Ballard Method | 2, Dubowitz Method | 3, Finnstrom Method | 99, Other <i>(specify below)</i> | -1, Not recorded | -3, Not readable	Please indicate the specific postnatal assessment method used. If unknown, select "Not Recorded".					[in_ga_meth_typ] = '5'
in_ga_pn_oth	maternal_birth_and_infant_details		text	If other - what method?		Please specify the full name of the method.					[in_ga_pn_typ] = '99'
in_sex	maternal_birth_and_infant_details		radio	Newborn Sex:	1, Male|2, Female|3, Indeterminate|-1, Not recorded|-3, Not readable	Please indicate the sex of the newborn. Select "indeterminate" if the newborn's sex cannot be determined by clinical staff. If the field is missing, select "Not Recorded".						y
in_hed_2_4	maternal_birth_and_infant_details		descriptive	<div style="background-color:#82cdbf; padding:5px"></div>
in_mb_com	maternal_birth_and_infant_details		notes	Additional comments		Please ensure notes are concise.					[in_rec_typ] = '2'
in_hed_3_1	observations_and_nursing_care_1		descriptive	<div style="background-color:#82cdbf; padding:5px"></div>
in_ban_3	observations_and_nursing_care_1		descriptive
in_ins_3	observations_and_nursing_care_1		descriptive	<p style="font-weight:normal"><b>INSTRUCTIONS: Please do not leave any variable blank. If a date is unknown, enter 1999/01/01. If a free text variable is unknown and an answer is required, write -1. If a multiple-choice variable is unknown, select "Not recorded". If the medical note/paper form is not readable, select "Not readable". </b> </p>
in_hed_obs_1	observations_and_nursing_care_1		descriptive	<div class="h4" style="background-color:#82cdbf;padding:10px">Observations and Nursing Care 1</div>
in_hed_blwarn_1	observations_and_nursing_care_1		descriptive	Note: <font size="2" color="red">You are seeing this message as you have selected that you are entering BASELINE data. If this is correct, this form is not applicable and does not need to be filled - please select "COMPLETE" in the form dropdown, save and move to the next form.</font>							[in_rec_typ] = '1'
in_tmp_adm_doc	observations_and_nursing_care_1		radio	Was temperature recorded on admission?	1, Yes|0, No|-1, Not recorded|-3, Not readable	Please indicate if the temperature was recorded on admission to the neonatal ward.					[in_rec_typ] = '2'
in_tmp_adm_typ	observations_and_nursing_care_1		radio	Was temperature measured in (&#176C) or (&#176F)?	1, &#176C|2, &#176F|-2, Unknown|-3, Not readable	Please indicate if the temperature was measured in Celsius or Fahrenheit. If unknown, select "Unknown".					[in_tmp_adm_doc] = '1'
in_tmp_adm_cel	observations_and_nursing_care_1		text	Temperature on admission (&#176C):		Enter first temperature taken on admission - as recorded in admission notes. Enter in to one decimal place e.g. "37.3".	number_1dp	30	43		[in_tmp_adm_typ] = '1'
in_tmp_adm_fah	observations_and_nursing_care_1		text	Temperature on admission (&#176F):		Enter first temperature taken on admission - as recorded in admission notes. Enter in to one decimal place e.g. "37.3".	number_1dp	86	110		[in_tmp_adm_typ] = '2'
in_tmp_adm_unk	observations_and_nursing_care_1		text	Temperature on admission (Unknown/Not Readable Unit):		Enter first temperature taken on admission - as recorded in admission notes. Enter in to one decimal place e.g. "37.3".	number_1dp	30	110		[in_tmp_adm_typ] = '-2' or [in_tmp_adm_typ] = '-3'
in_o2_satur_adm_doc	observations_and_nursing_care_1		radio	Was oxygen saturation (%) recorded on admission?	1, Yes|0, No|-1, Not recorded|-3, Not readable	Please indicate if the oxygen saturation was recorded on admission to the neonatal ward.					[in_rec_typ] = '2'		RV
in_o2_satur_adm	observations_and_nursing_care_1		text	Oxygen saturation (%) on admission:		Enter first oxygen saturation taken on admission - as recorded in admission notes. Enter as a whole number (e.g. "95").	integer	50	100		[in_o2_satur_adm_doc] = '1'
in_rds	observations_and_nursing_care_1		radio	Signs of severe respiratory distress (e.g. severe in-drawing, grunting, high respiratory rate (>80 breaths)):	1, Yes|0, No|-1, Not recorded|-3, Not readable	Select yes if any signs of respiratory distress (severe in-drawing, grunting, high respiratory rate (>80 breaths/min)) are documented.					[in_rec_typ] = '2'
in_chloro_admin	observations_and_nursing_care_1		radio	Cord Chlorhexidine Administered:	1, Yes|0, No|-1, Not recorded|-3, Not readable	Please indicate if chlorohexidine has been applied to the umbilical cord stump.					[in_rec_typ] = '2'		RV
in_vitk_admin	observations_and_nursing_care_1		radio	Vitamin K Administered:	1, Yes|0, No|-1, Not recorded|-3, Not readable	Please indicate if the newborn has been administered vitamin K treatment.					[in_rec_typ] = '2'		RV
in_glu_adm_doc	observations_and_nursing_care_1		radio	Was blood sugar recorded on admission?	1, Yes|0, No|-1, Not recorded|-3, Not readable	Please indicate if the blood sugar was recorded on admission to the neonatal ward.					[in_rec_typ] = '2'		RV
in_glu_adm_typ	observations_and_nursing_care_1		radio	What units is blood sugar measured in?	1, mmol/L|2, mg/dL|-2, Unknown|-3, Not readable	Please indicate if the blood sugar was measured in mmol/L or mg/dL. If unknown, select "Unknown".					[in_glu_adm_doc] = '1'
in_glu_adm_mmol	observations_and_nursing_care_1		text	Blood sugar concentration on admission (mmol/L):		Enter first blood sugar result taken on admission - as recorded in admission notes. Enter in to one decimal place e.g. "2.5".	number_1dp	0	15		[in_glu_adm_typ] = '1'
in_glu_adm_mgdl	observations_and_nursing_care_1		text	Blood sugar concentration on admission (mg/dL):		Enter first blood sugar result taken on admission - as recorded in admission notes.	integer	0	270		[in_glu_adm_typ] = '2'
in_glu_adm_unk	observations_and_nursing_care_1		text	Blood sugar concentration on admission (Unknown/Not readable Unit):		Enter first blood sugar result taken on admission - as recorded in admission notes. Enter in to one decimal place e.g. "2.5".	number_1dp	0	270		[in_glu_adm_typ] = '-2' or [in_glu_adm_typ] = '-3'
in_hed_3_2	observations_and_nursing_care_1		descriptive	<div style="background-color:#82cdbf; padding:5px"></div>
in_obs_1_com	observations_and_nursing_care_1		notes	Additional comments		Please ensure notes are concise.					[in_rec_typ] = '2'
in_hed_4_1	microbiology_and_labs		descriptive	<div style="background-color:#82cdbf; padding:5px"></div>
in_ban_4	microbiology_and_labs		descriptive
in_ins_4	microbiology_and_labs		descriptive	<p style="font-weight:normal"><b>INSTRUCTIONS: Please do not leave any variable blank. If a date is unknown, enter 1999/01/01. If a free text variable is unknown and an answer is required, write -1. If a multiple-choice variable is unknown, select "Not recorded". If the medical note/paper form is not readable, select "Not readable". </b> </p>
in_hed_lab	microbiology_and_labs		descriptive	<div class="h4" style="background-color:#82cdbf;padding:10px">Microbiology and Labs</div>
in_hed_blwarn_2	microbiology_and_labs		descriptive	Note: <font size="2" color="red">You are seeing this message as you have selected that you are entering BASELINE data. If this is correct, this form is not applicable and does not need to be filled - please select "COMPLETE" in the form dropdown, save and move to the next form.</font>							[in_rec_typ] = '1'
in_bld_doc	microbiology_and_labs		radio	Blood culture for suspected sepsis:	0, Not Done|1, Done - Culture Negative|2, Done - Culture Positive|3, Done but Unknown Result|-3, Not readable	Please indicate if a blood culture was done. Indicate "Not done" if the newborn did not receive a blood culture. If done, but the result is unknown select "Done but unknown".					[in_rec_typ] = '2'
in_bld_org	microbiology_and_labs		radio	Culture Positive Organism (Blood):	1, Staphylococcus aureus | 2, Klebsiella spp. | 3, Pseudomonas spp. | 4, Escherichia coli | 5, Acinetobacter spp. | 6, Group B Streptococcus | 7, Other gram-negatives | 8, Other Streptococcus | 9, Other Fungal spp. | 99, Other <i>(specify below)</i> | 11, Not indicated | -1, Not recorded | -3, Not readable	Please indicate the microorganism found within the blood culture. If no only gram-negative bacteria are found indicate "other gram-negative". If a species of Streptococcus that is not Group B (i.e. S.agalactiae) indicate "other Streptococcus". If fungal, indicate "other fungal species". If it is another genus or species not mentioned, select "other". If the culture is positive but the causal bact…					[in_bld_doc] = '2'
in_bld_org_oth	microbiology_and_labs		text	If other - full species/genus of mircoorganism:		Please specify the full species/genus of the microorganism if not listed. If unknown, enter "-1".					[in_bld_org] = '99'
in_bld_org_nam	microbiology_and_labs		text	If full name available - full species/genus of microorganism:		Please specify the full species/genus of the microorganism if known. If unknown, enter "-1".					[in_bld_org] = '2' or [in_bld_org] = '3' or [in_bld_org] = '5' or [in_bld_org] = '7' or [in_bld_org] = '8' or [in_bld_org] = '9'
in_bld_ast_doc	microbiology_and_labs		radio	If culture positive - was antibiotic susceptibility testing done:	1, Yes|0, No|-1, Not recorded|-3, Not readable	Please specify if the laboratory has conducted antibiotic susceptibility testing on the positive blood culture.					[in_bld_doc] = '2'
in_hed_bld	microbiology_and_labs		descriptive	<div style="background-color:#82cdbf; padding:5px">Antibiotic Susceptibility Testing (Blood)</div>							[in_bld_ast_doc] = '1'
in_bld_ast_bp	microbiology_and_labs		radio	Benzathine Penicillin	0, Not Done|1, Resistant|2, Intermediate|3, Sensitive|-1, Not recorded|-3, Not readable						[in_bld_ast_doc] = '1'				ast_bld
in_bld_ast_crpn	microbiology_and_labs		radio	Crystalline Penicillin	0, Not Done|1, Resistant|2, Intermediate|3, Sensitive|-1, Not recorded|-3, Not readable						[in_bld_ast_doc] = '1'				ast_bld
in_bld_ast_gent	microbiology_and_labs		radio	Gentamicin	0, Not Done|1, Resistant|2, Intermediate|3, Sensitive|-1, Not recorded|-3, Not readable						[in_bld_ast_doc] = '1'				ast_bld
in_bld_ast_amk	microbiology_and_labs		radio	Amikacin	0, Not Done|1, Resistant|2, Intermediate|3, Sensitive|-1, Not recorded|-3, Not readable						[in_bld_ast_doc] = '1'				ast_bld
in_bld_ast_cefx	microbiology_and_labs		radio	Ceftriaxone	0, Not Done|1, Resistant|2, Intermediate|3, Sensitive|-1, Not recorded|-3, Not readable						[in_bld_ast_doc] = '1'				ast_bld
in_bld_ast_cefz	microbiology_and_labs		radio	Ceftazidime	0, Not Done|1, Resistant|2, Intermediate|3, Sensitive|-1, Not recorded|-3, Not readable						[in_bld_ast_doc] = '1'				ast_bld
in_bld_ast_cefo	microbiology_and_labs		radio	Cefotaxime	0, Not Done|1, Resistant|2, Intermediate|3, Sensitive|-1, Not recorded|-3, Not readable						[in_bld_ast_doc] = '1'				ast_bld
in_bld_ast_pip	microbiology_and_labs		radio	Piperazine	0, Not Done|1, Resistant|2, Intermediate|3, Sensitive|-1, Not recorded|-3, Not readable						[in_bld_ast_doc] = '1'				ast_bld
in_bld_ast_metro	microbiology_and_labs		radio	Metronidazole	0, Not Done|1, Resistant|2, Intermediate|3, Sensitive|-1, Not recorded|-3, Not readable						[in_bld_ast_doc] = '1'				ast_bld
in_bld_ast_vanc	microbiology_and_labs		radio	Vancomycin	0, Not Done|1, Resistant|2, Intermediate|3, Sensitive|-1, Not recorded|-3, Not readable						[in_bld_ast_doc] = '1'				ast_bld
in_bld_ast_clind	microbiology_and_labs		radio	Clindamycin	0, Not Done|1, Resistant|2, Intermediate|3, Sensitive|-1, Not recorded|-3, Not readable						[in_bld_ast_doc] = '1'				ast_bld
in_bld_ast_amp	microbiology_and_labs		radio	Ampicillin	0, Not Done|1, Resistant|2, Intermediate|3, Sensitive|-1, Not recorded|-3, Not readable						[in_bld_ast_doc] = '1'				ast_bld
in_bld_ast_amox	microbiology_and_labs		radio	Amoxycillin	0, Not Done|1, Resistant|2, Intermediate|3, Sensitive|-1, Not recorded|-3, Not readable						[in_bld_ast_doc] = '1'				ast_bld
in_bld_ast_fluc	microbiology_and_labs		radio	Flucloxacillin	0, Not Done|1, Resistant|2, Intermediate|3, Sensitive|-1, Not recorded|-3, Not readable						[in_bld_ast_doc] = '1'				ast_bld
in_bld_ast_mpem	microbiology_and_labs		radio	Meropenem	0, Not Done|1, Resistant|2, Intermediate|3, Sensitive|-1, Not recorded|-3, Not readable						[in_bld_ast_doc] = '1'				ast_bld
in_bld_ast_levo	microbiology_and_labs		radio	Levofloxacin	0, Not Done|1, Resistant|2, Intermediate|3, Sensitive|-1, Not recorded|-3, Not readable						[in_bld_ast_doc] = '1'				ast_bld
in_bld_ast_oth_1	microbiology_and_labs		radio	Other (1)	0, Not Done|1, Resistant|2, Intermediate|3, Sensitive|-1, Not recorded|-3, Not readable						[in_bld_ast_doc] = '1'				ast_bld
in_bld_ast_oth_2	microbiology_and_labs		radio	Other (2)	0, Not Done|1, Resistant|2, Intermediate|3, Sensitive|-1, Not recorded|-3, Not readable						[in_bld_ast_doc] = '1'				ast_bld
in_bld_ast_oth_3	microbiology_and_labs		radio	Other (3)	0, Not Done|1, Resistant|2, Intermediate|3, Sensitive|-1, Not recorded|-3, Not readable						[in_bld_ast_doc] = '1'				ast_bld
in_bld_ast_oth_4	microbiology_and_labs		radio	Other (4)	0, Not Done|1, Resistant|2, Intermediate|3, Sensitive|-1, Not recorded|-3, Not readable						[in_bld_ast_doc] = '1'				ast_bld
in_bld_ast_oth_5	microbiology_and_labs		radio	Other (5)	0, Not Done|1, Resistant|2, Intermediate|3, Sensitive|-1, Not recorded|-3, Not readable						[in_bld_ast_doc] = '1'				ast_bld
in_bld_ast_oth_1_nam	microbiology_and_labs		text	Name of Antibiotic - Other (1):		Please specify the full name of antibiotic - "Other (1)".					[in_bld_ast_oth_1] = '1' or [in_bld_ast_oth_1] = '2' or [in_bld_ast_oth_1] = '3' or [in_bld_ast_oth_1] = '-3'
in_bld_ast_oth_2_nam	microbiology_and_labs		text	Name of Antibiotic - Other (2):		Please specify the full name of antibiotic - "Other (2)".					[in_bld_ast_oth_2] = '1' or [in_bld_ast_oth_2] = '2' or [in_bld_ast_oth_2] = '3' or [in_bld_ast_oth_2] = '-3'
in_bld_ast_oth_3_nam	microbiology_and_labs		text	Name of Antibiotic - Other (3):		Please specify the full name of antibiotic - "Other (3)".					[in_bld_ast_oth_3] = '1' or [in_bld_ast_oth_3] = '2' or [in_bld_ast_oth_3] = '3' or [in_bld_ast_oth_3] = '-3'
in_bld_ast_oth_4_nam	microbiology_and_labs		text	Name of Antibiotic - Other (4):		Please specify the full name of antibiotic - "Other (4)".					[in_bld_ast_oth_4] = '1' or [in_bld_ast_oth_4] = '2' or [in_bld_ast_oth_4] = '3' or [in_bld_ast_oth_4] = '-3'
in_bld_ast_oth_5_nam	microbiology_and_labs		text	Name of Antibiotic - Other (5):		Please specify the full name of antibiotic - "Other (5)".					[in_bld_ast_oth_5] = '1' or [in_bld_ast_oth_5] = '2' or [in_bld_ast_oth_5] = '3' or [in_bld_ast_oth_5] = '-3'
in_bld_org_mult	microbiology_and_labs		radio	Were multiple microorganisms cultured from the same blood culture sample?	1, Yes - Identified|2, Yes - Unidentified|0, No|-1, Not recorded|-3, Not readable	Please specify if another microorganism was cultured from the same blood culture sample.					[in_bld_doc] = '2'
in_bld_org_mult_nam	microbiology_and_labs		text	If yes - please specify the full name of the other isolated microorganism(s)?		Please specify the full name of the microorganism(s) also cultured from the same blood culture sample.					[in_bld_org_mult] = '1'
in_csf_doc	microbiology_and_labs		radio	CSF culture for suspected meningitis:	0, Not Done|1, Done - Culture Negative|2, Done - Culture Positive|3, Done but Unknown Result|-3, Not readable	Please indicate if a CSF culture was done. Indicate "Not done" if the newborn did not receive a CSF culture. If done, but the result is unknown select "Done but unknown".					[in_rec_typ] = '2'
in_csf_org	microbiology_and_labs		radio	Culture Positive Organism (CSF):	1, Staphylococcus aureus | 2, Klebsiella spp. | 3, Pseudomonas spp. | 4, Escherichia coli | 5, Acinetobacter spp. | 6, Group B Streptococcus | 7, Other gram-negatives | 8, Other Streptococcus | 9, Other Fungal spp. | 99, Other <i>(specify below)</i> | 11, Not indicated | -1, Not recorded | -3, Not readable	Please indicate the microorganism found within the CSF culture. If no only gram-negative bacteria are found indicate "other gram-negative". If a species of Streptococcus that is not Group B (i.e. S.agalactiae) indicate "other Streptococcus". If fungal, indicate "other fungal species". If it is another genus or species not mentioned, select "other". If the culture is positive but the causal bacter…					[in_csf_doc] = '2'
in_csf_org_oth	microbiology_and_labs		text	If other - full species/genus of mircoorganism:		Please specify the full species/genus of the microorganism if not listed. If unknown, enter "-1".					[in_csf_org] = '99'
in_csf_org_nam	microbiology_and_labs		text	If full name available - full species/genus of microorganism:		Please specify the full species/genus of the microorganism if known. If unknown, enter "-1".					[in_csf_org] = '2' or [in_csf_org] = '3' or [in_csf_org] = '5' or [in_csf_org] = '7' or [in_csf_org] = '8' or [in_csf_org] = '9'
in_csf_ast_doc	microbiology_and_labs		radio	If culture positive - was antibiotic susceptibility testing done:	1, Yes|0, No|-1, Not recorded|-3, Not readable	Please specify if the laboratory has conducted antibiotic susceptibility testing on the positive CSF culture.					[in_csf_doc] = '2'
in_hed_csf	microbiology_and_labs		descriptive	<div style="background-color:#82cdbf; padding:5px">Antibiotic Susceptibility Testing (CSF)</div>							[in_csf_ast_doc] = '1'
in_csf_ast_bp	microbiology_and_labs		radio	Benzathine Penicillin	0, Not Done|1, Resistant|2, Intermediate|3, Sensitive|-1, Not recorded|-3, Not readable						[in_csf_ast_doc] = '1'				ast_csf
in_csf_ast_crpn	microbiology_and_labs		radio	Crystalline Penicillin	0, Not Done|1, Resistant|2, Intermediate|3, Sensitive|-1, Not recorded|-3, Not readable						[in_csf_ast_doc] = '1'				ast_csf
in_csf_ast_gent	microbiology_and_labs		radio	Gentamicin	0, Not Done|1, Resistant|2, Intermediate|3, Sensitive|-1, Not recorded|-3, Not readable						[in_csf_ast_doc] = '1'				ast_csf
in_csf_ast_amk	microbiology_and_labs		radio	Amikacin	0, Not Done|1, Resistant|2, Intermediate|3, Sensitive|-1, Not recorded|-3, Not readable						[in_csf_ast_doc] = '1'				ast_csf
in_csf_ast_cefx	microbiology_and_labs		radio	Ceftriaxone	0, Not Done|1, Resistant|2, Intermediate|3, Sensitive|-1, Not recorded|-3, Not readable						[in_csf_ast_doc] = '1'				ast_csf
in_csf_ast_cefz	microbiology_and_labs		radio	Ceftazidime	0, Not Done|1, Resistant|2, Intermediate|3, Sensitive|-1, Not recorded|-3, Not readable						[in_csf_ast_doc] = '1'				ast_csf
in_csf_ast_cefo	microbiology_and_labs		radio	Cefotaxime	0, Not Done|1, Resistant|2, Intermediate|3, Sensitive|-1, Not recorded|-3, Not readable						[in_csf_ast_doc] = '1'				ast_csf
in_csf_ast_pip	microbiology_and_labs		radio	Piperazine	0, Not Done|1, Resistant|2, Intermediate|3, Sensitive|-1, Not recorded|-3, Not readable						[in_csf_ast_doc] = '1'				ast_csf
in_csf_ast_metro	microbiology_and_labs		radio	Metronidazole	0, Not Done|1, Resistant|2, Intermediate|3, Sensitive|-1, Not recorded|-3, Not readable						[in_csf_ast_doc] = '1'				ast_csf
in_csf_ast_vanc	microbiology_and_labs		radio	Vancomycin	0, Not Done|1, Resistant|2, Intermediate|3, Sensitive|-1, Not recorded|-3, Not readable						[in_csf_ast_doc] = '1'				ast_csf
in_csf_ast_clind	microbiology_and_labs		radio	Clindamycin	0, Not Done|1, Resistant|2, Intermediate|3, Sensitive|-1, Not recorded|-3, Not readable						[in_csf_ast_doc] = '1'				ast_csf
in_csf_ast_amp	microbiology_and_labs		radio	Ampicillin	0, Not Done|1, Resistant|2, Intermediate|3, Sensitive|-1, Not recorded|-3, Not readable						[in_csf_ast_doc] = '1'				ast_csf
in_csf_ast_amox	microbiology_and_labs		radio	Amoxycillin	0, Not Done|1, Resistant|2, Intermediate|3, Sensitive|-1, Not recorded|-3, Not readable						[in_csf_ast_doc] = '1'				ast_csf
in_csf_ast_fluc	microbiology_and_labs		radio	Flucloxacillin	0, Not Done|1, Resistant|2, Intermediate|3, Sensitive|-1, Not recorded|-3, Not readable						[in_csf_ast_doc] = '1'				ast_csf
in_csf_ast_mpem	microbiology_and_labs		radio	Meropenem	0, Not Done|1, Resistant|2, Intermediate|3, Sensitive|-1, Not recorded|-3, Not readable						[in_csf_ast_doc] = '1'				ast_csf
in_csf_ast_levo	microbiology_and_labs		radio	Levofloxacin	0, Not Done|1, Resistant|2, Intermediate|3, Sensitive|-1, Not recorded|-3, Not readable						[in_csf_ast_doc] = '1'				ast_csf
in_csf_ast_oth_1	microbiology_and_labs		radio	Other (1)	0, Not Done|1, Resistant|2, Intermediate|3, Sensitive|-1, Not recorded|-3, Not readable						[in_csf_ast_doc] = '1'				ast_csf
in_csf_ast_oth_2	microbiology_and_labs		radio	Other (2)	0, Not Done|1, Resistant|2, Intermediate|3, Sensitive|-1, Not recorded|-3, Not readable						[in_csf_ast_doc] = '1'				ast_csf
in_csf_ast_oth_3	microbiology_and_labs		radio	Other (3)	0, Not Done|1, Resistant|2, Intermediate|3, Sensitive|-1, Not recorded|-3, Not readable						[in_csf_ast_doc] = '1'				ast_csf
in_csf_ast_oth_4	microbiology_and_labs		radio	Other (4)	0, Not Done|1, Resistant|2, Intermediate|3, Sensitive|-1, Not recorded|-3, Not readable						[in_csf_ast_doc] = '1'				ast_csf
in_csf_ast_oth_5	microbiology_and_labs		radio	Other (5)	0, Not Done|1, Resistant|2, Intermediate|3, Sensitive|-1, Not recorded|-3, Not readable						[in_csf_ast_doc] = '1'				ast_csf
in_csf_ast_oth_1_nam	microbiology_and_labs		text	Name of Antibiotic - Other (1):		Please specify the full name of antibiotic - "Other (1)".					[in_csf_ast_oth_1] = '1' or [in_csf_ast_oth_1] = '2' or [in_csf_ast_oth_1] = '3' or [in_csf_ast_oth_1] = '-3'
in_csf_ast_oth_2_nam	microbiology_and_labs		text	Name of Antibiotic - Other (2):		Please specify the full name of antibiotic - "Other (2)".					[in_csf_ast_oth_2] = '1' or [in_csf_ast_oth_2] = '2' or [in_csf_ast_oth_2] = '3' or [in_csf_ast_oth_2] = '-3'
in_csf_ast_oth_3_nam	microbiology_and_labs		text	Name of Antibiotic - Other (3):		Please specify the full name of antibiotic - "Other (3)".					[in_csf_ast_oth_3] = '1' or [in_csf_ast_oth_3] = '2' or [in_csf_ast_oth_3] = '3' or [in_csf_ast_oth_3] = '-3'
in_csf_ast_oth_4_nam	microbiology_and_labs		text	Name of Antibiotic - Other (4):		Please specify the full name of antibiotic - "Other (4)".					[in_csf_ast_oth_4] = '1' or [in_csf_ast_oth_4] = '2' or [in_csf_ast_oth_4] = '3' or [in_csf_ast_oth_4] = '-3'
in_csf_ast_oth_5_nam	microbiology_and_labs		text	Name of Antibiotic - Other (5):		Please specify the full name of antibiotic - "Other (5)".					[in_csf_ast_oth_5] = '1' or [in_csf_ast_oth_5] = '2' or [in_csf_ast_oth_5] = '3' or [in_csf_ast_oth_5] = '-3'
in_csf_org_mult	microbiology_and_labs		radio	Were multiple microorganisms cultured from the same CSF culture sample?	1, Yes - Identified|2, Yes - Unidentified|0, No|-1, Not recorded|-3, Not readable	Please specify if another microorganism was cultured from the same CSF culture sample.					[in_csf_doc] = '2'
in_csf_org_mult_nam	microbiology_and_labs		text	If yes - please specify the full name of the other isolated microorganism(s)?		Please specify the full name of the microorganism(s) also cultured from the same CSF culture sample.					[in_csf_org_mult] = '1'
in_hed_4_2	microbiology_and_labs		descriptive	<div style="background-color:#82cdbf; padding:5px"></div>
in_lab_com	microbiology_and_labs		notes	Additional comments		Please ensure notes are concise.					[in_rec_typ] = '2'
in_hed_5_1	interventions		descriptive	<div style="background-color:#82cdbf; padding:5px"></div>
in_ban_5	interventions		descriptive
in_ins_5	interventions		descriptive	<p style="font-weight:normal"><b>INSTRUCTIONS: Please do not leave any variable blank. If a date is unknown, enter 1999/01/01. If a free text variable is unknown and an answer is required, write -1. If a multiple-choice variable is unknown, select "Not recorded". If the medical note/paper form is not readable, select "Not readable". </b> </p>
in_hed_5_int	interventions		descriptive	<div class="h4" style="background-color:#82cdbf;padding:10px">Interventions</div>
in_kmc_admin	interventions		radio	KMC Administered:	1, Yes|0, No|-1, Not recorded|-3, Not readable	Please indicate if Kangaroo Mother Care (KMC) was administered.					[in_rec_typ] = '2'
in_kmc_stdt	interventions		text	If yes - KMC Start Date:		Please indicate the date in which Kangaroo Mother Care (KMC) began. If the date is missing from the register then enter "1999/01/01".	date_ymd	1999-01-01			[in_kmc_admin] = '1'
in_kmc_endt	interventions		text	If yes - KMC End Date:		Please indicate the date in which Kangaroo Mother Care (KMC) ended. If the date is missing from the register then enter "1999/01/01".	date_ymd	1999-01-01			[in_kmc_admin] = '1'
in_kmc_warn	interventions		descriptive	<font size="2" color="red">Warning: Date of KMC End should come after Date of KMC Start. Please check both these dates for accuracy.</font>							datediff ([in_kmc_stdt], [in_kmc_endt], "d","ymd", true)<0
in_kmc_typ	interventions		radio	Type of KMC Practised:	1, Continuous | 2, Intermittent | 3, Sporadic | -1, Not recorded | -3, Not readable	Please indicate the type of Kangaroo Mother Care (KMC) practised. Continuous is defined as baby is carried in the KMC position for >20 hours per day. Intermittent is defined as baby is carried in the KMC position at least once or twice per day for at least 30-60 mins. Sporadic is defined as baby is carried in KMC position less than once per day for a time <60 mins.					[in_kmc_admin] = '1'
in_hed_o2	interventions		descriptive	<div style="background-color:#82cdbf; padding:5px">Oxygen Therapy</div>
in_o2_admin	interventions		radio	Was Oxygen Therapy Administered?	1, Yes|0, No|-1, Not recorded|-3, Not readable	Indicate if the newborn received oxygen therapy. If not recorded, select "Not Recorded"						y
in_o2_num	interventions		text	How many times did the newborn receive oxygen therapy?		Indicate how many times the newborn received oxygen therapy.	integer	0	10		[in_o2_admin] = '1'
in_o2_hed_1	interventions		descriptive	<div style="background-color:#fbd0c1; padding:5px">Oxygen Therapy #1</div>							[in_o2_num] >= 1
in_o2_satur_doc_1	interventions		radio	Is the oxygen saturation level that led to the use of oxygen therapy (1) known?	1, Yes|0, No|-1, Not recorded|-3, Not readable	Please indicate if the oxygen saturation level that led to use of oxygen therapy (1) is known.					[in_o2_num] >= 1
in_o2_satur_num_1	interventions		text	Oxygen saturation (%) level that led to the use of oxygen therapy (1):		Enter the oxygen saturation indicated the use of oxygen therapy (1) - as recorded in admission notes. Enter as a whole number (e.g. "95").	integer	50	100		[in_o2_satur_doc_1] = '1'
in_o2_rss_doc_1	interventions		radio	Is the Silverman Andersen Respiratory Severity Score that led to the use of Oxygen Therapy (1) known?	1, Yes | 0, No | -1, Not recorded | -3, Not readable	Please indicate if the Silverman Andersen Respiratory Severity Score that led to use of oxygen therapy (1) is known.					[in_o2_num] >= 1
in_o2_rss_1	interventions		text	Silverman Andersen Respiratory Severity Score that led to the use of Oxygen Therapy (1)		Enter the Silverman Andersen Respiratory Severity Score indicated the use of oxygen therapy (1) - as recorded in admission notes. Enter as a whole number (e.g. "5").	integer	0	10		[in_o2_rss_doc_1] = '1'
in_o2_tm_doc_1	interventions		checkbox	Select if Oxygen Therapy (1) start and end times are documented?	1, Start Time | 2, End Time | -1, Not recorded | -3, Not readable	Please indicate if the start and end times for the administered session of oxygen therapy (1) are indicated in the medical notes.					[in_o2_num] >= 1
in_o2_stdt_1	interventions		text	Oxygen Therapy (1) Start date:		Please indicate the date when oxygen therapy (1) was initiated. If the date is missing from the register then enter "1999/01/01".	date_ymd	1999-01-01			[in_o2_num] >= 1
in_o2_sttm_1	interventions		text	Oxygen Therapy (1) Start time:		Please indicate the start time of when oxygen therapy (1) was initiated.	time				[in_o2_tm_doc_1(1)] = '1'
in_o2_endt_1	interventions		text	Oxygen Therapy (1) End date:		Please indicate the date when oxygen therapy (1) was stopped. If the date is missing from the register then enter "1999/01/01".	date_ymd	1999-01-01			[in_o2_num] >= 1
in_o2_dt_1_warn	interventions		descriptive	<font size="2" color="red">Warning: End Date should come after Start Date. Please check both these dates for accuracy.</font>							datediff ([in_o2_stdt_1], [in_o2_endt_1], "d","ymd", true)<0
in_o2_entm_1	interventions		text	Oxygen Therapy (1) End time:		Please indicate the end time of when oxygen therapy (1) was ended.	time				[in_o2_tm_doc_1(2)] = '1'
in_o2_hed_2	interventions		descriptive	<div style="background-color:#fbd0c1; padding:5px">Oxygen Therapy #2</div>							[in_o2_num] >= 2
in_o2_satur_doc_2	interventions		radio	Is the oxygen saturation level that led to the use of oxygen therapy (2) known?	1, Yes|0, No|-1, Not recorded|-3, Not readable	Please indicate if the oxygen saturation level that led to use of oxygen therapy (2) is known.					[in_o2_num] >= 2
in_o2_satur_num_2	interventions		text	Oxygen saturation (%) level that led to the use of oxygen therapy (2):		Enter the oxygen saturation indicated the use of oxygen therapy (2) - as recorded in admission notes. Enter as a whole number (e.g. "95").	integer	50	100		[in_o2_satur_doc_2] = '1'
in_o2_rss_doc_2	interventions		radio	Is the Silverman Andersen Respiratory Severity Score that led to the use of Oxygen Therapy (2) known?	1, Yes | 0, No | -1, Not recorded | -3, Not readable	Please indicate if the Silverman Andersen Respiratory Severity Score that led to use of oxygen therapy (2) is known.					[in_o2_num] >= 2
in_o2_rss_2	interventions		text	Silverman Andersen Respiratory Severity Score that led to the use of Oxygen Therapy (2)		Enter the Silverman Andersen Respiratory Severity Score indicated the use of oxygen therapy (2) - as recorded in admission notes. Enter as a whole number (e.g. "5").	integer	0	10		[in_o2_rss_doc_2] = '1'
in_o2_tm_doc_2	interventions		checkbox	Select if Oxygen Therapy (2) start and end times are documented?	1, Start Time | 2, End Time | -1, Not recorded | -3, Not readable	Please indicate if the start and end times for the administered session of oxygen therapy (2) are indicated in the medical notes.					[in_o2_num] >= 2
in_o2_stdt_2	interventions		text	Oxygen Therapy (2) Start date:		Please indicate the date when oxygen therapy (2) was initiated. If the date is missing from the register then enter "1999/01/01".	date_ymd	1999-01-01			[in_o2_num] >= 2
in_o2_sttm_2	interventions		text	Oxygen Therapy (2) Start time:		Please indicate the start time of when oxygen therapy (2) was initiated.	time				[in_o2_tm_doc_2(1)] = '1'
in_o2_endt_2	interventions		text	Oxygen Therapy (2) End date:		Please indicate the date when oxygen therapy (2) was stopped. If the date is missing from the register then enter "1999/01/01".	date_ymd	1999-01-01			[in_o2_num] >= 2
in_o2_dt_2_warn	interventions		descriptive	<font size="2" color="red">Warning: End Date should come after Start Date. Please check both these dates for accuracy.</font>							datediff ([in_o2_stdt_2], [in_o2_endt_2], "d","ymd", true)<0
in_o2_entm_2	interventions		text	Oxygen Therapy (2) End time:		Please indicate the end time of when oxygen therapy (2) was ended.	time				[in_o2_tm_doc_2(2)] = '1'
in_o2_hed_3	interventions		descriptive	<div style="background-color:#fbd0c1; padding:5px">Oxygen Therapy #3</div>							[in_o2_num] >= 3
in_o2_satur_doc_3	interventions		radio	Is the oxygen saturation level that led to the use of oxygen therapy (3) known?	1, Yes|0, No|-1, Not recorded|-3, Not readable	Please indicate if the oxygen saturation level that led to use of oxygen therapy (3) is known.					[in_o2_num] >= 3
in_o2_satur_num_3	interventions		text	Oxygen saturation (%) level that led to the use of oxygen therapy (3):		Enter the oxygen saturation indicated the use of oxygen therapy (3) - as recorded in admission notes. Enter as a whole number (e.g. "95").	integer	50	100		[in_o2_satur_doc_3] = '1'
in_o2_rss_doc_3	interventions		radio	Is the Silverman Andersen Respiratory Severity Score that led to the use of Oxygen Therapy (3) known?	1, Yes | 0, No | -1, Not recorded | -3, Not readable	Please indicate if the Silverman Andersen Respiratory Severity Score that led to use of oxygen therapy (3) is known.					[in_o2_num] >= 3
in_o2_rss_3	interventions		text	Silverman Andersen Respiratory Severity Score that led to the use of Oxygen Therapy (3)		Enter the Silverman Andersen Respiratory Severity Score indicated the use of oxygen therapy (3) - as recorded in admission notes. Enter as a whole number (e.g. "5").	integer	0	10		[in_o2_rss_doc_3] = '1'
in_o2_tm_doc_3	interventions		checkbox	Select if Oxygen Therapy (3) start and end times are documented?	1, Start Time | 2, End Time | -1, Not recorded | -3, Not readable	Please indicate if the start and end times for the administered session of oxygen therapy (3) are indicated in the medical notes.					[in_o2_num] >= 3
in_o2_stdt_3	interventions		text	Oxygen Therapy (3) Start date:		Please indicate the date when oxygen therapy (3) was initiated. If the date is missing from the register then enter "1999/01/01".	date_ymd	1999-01-01			[in_o2_num] >= 3
in_o2_sttm_3	interventions		text	Oxygen Therapy (3) Start time:		Please indicate the start time of when oxygen therapy (3) was initiated.	time				[in_o2_tm_doc_3(1)] = '1'
in_o2_endt_3	interventions		text	Oxygen Therapy (3) End date:		Please indicate the date when oxygen therapy (3) was stopped. If the date is missing from the register then enter "1999/01/01".	date_ymd	1999-01-01			[in_o2_num] >= 3
in_o2_dt_3_warn	interventions		descriptive	<font size="2" color="red">Warning: End Date should come after Start Date. Please check both these dates for accuracy.</font>							datediff ([in_o2_stdt_3], [in_o2_endt_3], "d","ymd", true)<0
in_o2_entm_3	interventions		text	Oxygen Therapy (3) End time:		Please indicate the end time of when oxygen therapy (3) was ended.	time				[in_o2_tm_doc_3(2)] = '1'
in_hed_cp	interventions		descriptive	<div style="background-color:#82cdbf; padding:5px">CPAP</div>
in_cp_admin	interventions		radio	CPAP Administered:	1, Yes|0, No|-1, Not recorded|-3, Not readable	Please indicate if CPAP was administered. Check the whole file for this information. Check on the separate CPAP form.						y	RV
in_cp_num	interventions		text	How many times did the newborn receive CPAP?		Indicate the number of times CPAP was administered to the newborn during its care in the newborn unit.	integer	0	10		[in_cp_admin] = '1'
in_cp_hed_1	interventions		descriptive	<div style="background-color:#fbd0c1; padding:5px">CPAP #1</div>							[in_cp_num] >= 1
in_cp_satur_doc_1	interventions		radio	Is the oxygen saturation level that led to the use of CPAP (1) known?	1, Yes|0, No|-1, Not recorded|-3, Not readable	Please indicate if the oxygen saturation level that led to use of CPAP (1) is known.					[in_cp_num] >= 1
in_cp_satur_num_1	interventions		text	Oxygen saturation (%) level that led to the use of CPAP (1):		Enter the oxygen saturation indicated the use of CPAP (1) - as recorded in admission notes. Enter as a whole number (e.g. "95").	integer	50	100		[in_cp_satur_doc_1] = '1'
in_cp_rss_doc_1	interventions		radio	Is the Silverman Andersen Respiratory Severity Score that led to the use of CPAP (1) known?	1, Yes | 0, No | -1, Not recorded | -3, Not readable	Please indicate if the Silverman Andersen Respiratory Severity Score that led to use of CPAP (1) is known.					[in_cp_num] >= 1
in_cp_rss_1	interventions		text	Silverman Andersen Respiratory Severity Score that led to the use of CPAP (1)		Enter the Silverman Andersen Respiratory Severity Score indicated the use of CPAP (1) - as recorded in admission notes. Enter as a whole number (e.g. "5").	integer	0	10		[in_cp_rss_doc_1] = '1'
in_cp_tm_doc_1	interventions		checkbox	Select if CPAP (1) start and end times are documented?	1, Start Time | 2, End Time | -1, Not recorded | -3, Not readable	Please indicate if the start and end times for the administered session of CPAP (1) are indicated in the medical notes.					[in_cp_num] >= 1
in_cp_stdt_1	interventions		text	CPAP (1) Start Date:		Please indicate the date when CPAP (1) was initiated. If the date is missing from the register then enter "1999/01/01".	date_ymd	1999-01-01			[in_cp_num] >= 1
in_cp_sttm_1	interventions		text	CPAP (1) Start Time:		Please indicate the start time of when CPAP (1) was initiated.	time				[in_cp_tm_doc_1(1)] = '1'
in_cp_endt_1	interventions		text	CPAP (1) End Date:		Please indicate the date when CPAP (1) was stopped. If the date is missing from the register then enter "1999/01/01".	date_ymd	1999-01-01			[in_cp_num] >= 1
in_cp_dt_1_warn	interventions		descriptive	<font size="2" color="red">Warning: End Date should come after Start Date. Please check both these dates for accuracy.</font>							datediff ([in_cp_stdt_1], [in_cp_endt_1], "d","ymd", true)<0
in_cp_entm_1	interventions		text	CPAP (1) End Time:		Please indicate the end time of when CPAP (1) was ended.	time				[in_cp_tm_doc_1(2)] = '1'
in_cp_enwhy_1	interventions		radio	Why was CPAP (1) stopped?	1, No longer indicated (Improvement)|5, No longer indicated (Deterioration)|2, Power outage|3, Device broke or stopped functioning|4, Device needed for another baby|-1, Not recorded|-3, Not readable	Please indicate the reason for why the CPAP (1) was stopped. If unrecorded, select "Not Recorded"					[in_cp_num] >= 1 and [in_rec_typ] = '2'
in_cp_hed_2	interventions		descriptive	<div style="background-color:#fbd0c1; padding:5px">CPAP #2</div>							[in_cp_num] >= 2
in_cp_satur_doc_2	interventions		radio	Is the oxygen saturation (%) level that led to the use of CPAP (2) known?	1, Yes|0, No|-1, Not recorded|-3, Not readable	Please indicate if the oxygen saturation level that led to use of CPAP (2) is known.					[in_cp_num] >= 2
in_cp_satur_num_2	interventions		text	Oxygen saturation (%) level that led to the use of CPAP (2):		Enter the oxygen saturation indicated the use of CPAP (2) - as recorded in admission notes. Enter as a whole number (e.g. "95").	integer	50	100		[in_cp_satur_doc_2] = '1'
in_cp_rss_doc_2	interventions		radio	Is the Silverman Andersen Respiratory Severity Score that led to the use of CPAP (2) known?	1, Yes | 0, No | -1, Not recorded | -3, Not readable	Please indicate if the Silverman Andersen Respiratory Severity Score that led to use of CPAP (2) is known.					[in_cp_num] >= 2
in_cp_rss_2	interventions		text	Silverman Andersen Respiratory Severity Score that led to the use of CPAP (2)		Enter the Silverman Andersen Respiratory Severity Score indicated the use of CPAP (2) - as recorded in admission notes. Enter as a whole number (e.g. "5").	integer	0	10		[in_cp_rss_doc_2] = '1'
in_cp_tm_doc_2	interventions		checkbox	Select if CPAP (2) start and end times are documented?	1, Start Time | 2, End Time | -1, Not recorded | -3, Not readable	Please indicate if the start and end times for the administered session of CPAP (2) are indicated in the medical notes.					[in_cp_num] >= 2
in_cp_stdt_2	interventions		text	CPAP (2) Start Date:		Please indicate the date when CPAP (2) was initiated. If the date is missing from the register then enter "1999/01/01".	date_ymd	1999-01-01			[in_cp_num] >= 2
in_cp_sttm_2	interventions		text	CPAP (2) Start Time:		Please indicate the start time of when CPAP (2) was initiated.	time				[in_cp_tm_doc_2(1)] = '1'
in_cp_endt_2	interventions		text	CPAP (2) End Date:		Please indicate the date when CPAP (2) was stopped. If the date is missing from the register then enter "1999/01/01".	date_ymd	1999-01-01			[in_cp_num] >= 2
in_cp_dt_2_warn	interventions		descriptive	<font size="2" color="red">Warning: End Date should come after Start Date. Please check both these dates for accuracy.</font>							datediff ([in_cp_stdt_2], [in_cp_endt_2], "d","ymd", true)<0
in_cp_entm_2	interventions		text	CPAP (2) End Time:		Please indicate the end time of when CPAP (2) was ended.	time				[in_cp_tm_doc_2(2)] = '1'
in_cp_enwhy_2	interventions		radio	Why was CPAP (2) stopped?	1, No longer indicated (Improvement)|5, No longer indicated (Deterioration)|2, Power outage|3, Device broke or stopped functioning|4, Device needed for another baby|-1, Not recorded|-3, Not readable	Please indicate the reason for why the CPAP (2) was stopped. If unrecorded, select "Not Recorded"					[in_cp_num] >= 2 and [in_rec_typ] = '2'
in_cp_hed_3	interventions		descriptive	<div style="background-color:#fbd0c1; padding:5px">CPAP #3</div>							[in_cp_num] >= 3
in_cp_satur_doc_3	interventions		radio	Is the oxygen saturation (%) level that led to the use of CPAP (3) known?	1, Yes|0, No|-1, Not recorded|-3, Not readable	Please indicate if the oxygen saturation level that led to use of CPAP (3) is known.					[in_cp_num] >= 3
in_cp_satur_num_3	interventions		text	Oxygen saturation (%) level that led to the use of CPAP (3):		Enter the oxygen saturation indicated the use of CPAP (3) - as recorded in admission notes. Enter as a whole number (e.g. "95").	integer	50	100		[in_cp_satur_doc_3] = '1'
in_cp_rss_doc_3	interventions		radio	Is the Silverman Andersen Respiratory Severity Score that led to the use of CPAP (3) known?	1, Yes | 0, No | -1, Not recorded | -3, Not readable	Please indicate if the Silverman Andersen Respiratory Severity Score that led to use of CPAP (3) is known.					([in_facid] >300 and [in_facid] <399) and [in_cp_num] >= 3
in_cp_rss_3	interventions		text	Silverman Andersen Respiratory Severity Score that led to the use of CPAP (3)		Enter the Silverman Andersen Respiratory Severity Score indicated the use of CPAP (3) - as recorded in admission notes. Enter as a whole number (e.g. "5").	integer	0	10		[in_cp_rss_doc_3] = '1'
in_cp_tm_doc_3	interventions		checkbox	Select if CPAP (3) start and end times are documented?	1, Start Time | 2, End Time | -1, Not recorded | -3, Not readable	Please indicate if the start and end times for the administered session of CPAP (3) are indicated in the medical notes.					[in_cp_num] >= 3
in_cp_stdt_3	interventions		text	CPAP (3) Start Date:		Please indicate the date when CPAP (3) was initiated. If the date is missing from the register then enter "1999/01/01".	date_ymd	1999-01-01			[in_cp_num] >= 3
in_cp_sttm_3	interventions		text	CPAP (3) Start Time:		Please indicate the start time of when CPAP (3) was initiated.	time				[in_cp_tm_doc_3(1)] = '1'
in_cp_endt_3	interventions		text	CPAP (3) End Date:		Please indicate the date when CPAP (3) was stopped. If the date is missing from the register then enter "1999/01/01".	date_ymd	1999-01-01			[in_cp_num] >= 3
in_cp_dt_3_warn	interventions		descriptive	<font size="2" color="red">Warning: End Date should come after Start Date. Please check both these dates for accuracy.</font>							datediff ([in_cp_stdt_3], [in_cp_endt_3], "d","ymd", true)<0
in_cp_entm_3	interventions		text	CPAP (3) End Time:		Please indicate the end time of when CPAP (3) was ended.	time				[in_cp_tm_doc_3(2)] = '1'
in_cp_enwhy_3	interventions		radio	Why was CPAP (3) stopped?	1, No longer indicated (Improvement)|5, No longer indicated (Deterioration)|2, Power outage|3, Device broke or stopped functioning|4, Device needed for another baby|-1, Not recorded|-3, Not readable	Please indicate the reason for why the CPAP (3) was stopped. If unrecorded, select "Not Recorded"					[in_cp_num] >= 3 and [in_rec_typ] = '2'
in_mv_hed	interventions		descriptive	<div style="background-color:#82cdbf; padding:5px">Mechanical Ventilation</div>
in_mv_admin	interventions		radio	Did the infant receive mechanical ventilation?	1, Yes|0, No|-1, Not Recorded|-3, Not Readable							y
in_mv_num	interventions		radio	How many times did the patient receive mechanical ventilation?	1, Once|2, Twice|3, Three times|4, More than three times|-1, Not Recorded|-3, Not Readable	Based on the number of start/end times recorded for Mechanical Ventilation treatment					[in_mv_admin] = '1'
in_mv_hed_1	interventions		descriptive	<div style="background-color:#fbd0c1; padding:5px">Mechanical Ventilation #1</div>							[in_mv_num] = '1' or [in_mv_num] = '2' or [in_mv_num] = '3' or [in_mv_num] = '4'
in_mv_satur_doc_1	interventions		radio	Is the oxygen saturation level that led to the use of mechanical ventilation (1) known?	1, Yes|0, No|-1, Not recorded|-3, Not readable	Please indicate if the oxygen saturation level that led to use of mechanical ventilation (1) is known.					[in_mv_num] = '1' or [in_mv_num] = '2' or [in_mv_num] = '3' or [in_mv_num] = '4'
in_mv_satur_num_1	interventions		text	Oxygen saturation (%) level that led to the use of mechanical ventilation (1):		Enter the oxygen saturation indicated the use of Mechanical Ventilation (1) - as recorded in admission notes. Enter as a whole number (e.g. "95").	integer	50	100		[in_mv_satur_doc_1] = '1'
in_mv_rss_doc_1	interventions		radio	Is the Silverman Andersen Respiratory Severity Score that led to the use of Mechanical Ventilation (1) known?	1, Yes | 0, No | -1, Not recorded | -3, Not readable	Please indicate if the Silverman Andersen Respiratory Severity Score that led to use of Mechanical Ventilation (1) is known.					([in_mv_num] = '1' or [in_mv_num] = '2' or [in_mv_num] = '3' or [in_mv_num] = '4')
in_mv_rss_1	interventions		text	Silverman Andersen Respiratory Severity Score that led to the use of Mechanical Ventilation (1)		Enter the Silverman Andersen Respiratory Severity Score indicated the use of Mechanical Ventilation (1) - as recorded in admission notes. Enter as a whole number (e.g. "5").	integer	0	10		[in_mv_rss_doc_1] = '1'
in_mv_tm_doc_1	interventions		checkbox	Select if Mechanical Ventilation (1) start and end times are documented?	1, Start Time | 2, End Time | -1, Not recorded | -3, Not readable	Please indicate if the start and end times for the administered session of Mechanical Ventilation (1) are indicated in the medical notes.					[in_mv_num] = '1' or [in_mv_num] = '2' or [in_mv_num] = '3' or [in_mv_num] = '4'
in_mv_stdt_1	interventions		text	Mechanical Ventilation (1) Start Date:		If not collected, enter "1999/01/01".	date_ymd	1999-01-01			[in_mv_num] = '1' or [in_mv_num] = '2' or [in_mv_num] = '3' or [in_mv_num] = '4'		RH
in_mv_sttm_1	interventions		text	Mechanical Ventilation (1) Start Time:			time				[in_mv_tm_doc_1(1)] = '1'		RH
in_mv_endt_1	interventions		text	Mechanical Ventilation (1) End Date:		If not collected, enter "1999/01/01".	date_ymd	1999-01-01			[in_mv_num] = '1' or [in_mv_num] = '2' or [in_mv_num] = '3' or [in_mv_num] = '4'		RH
in_mv_dt_1_warn	interventions		descriptive	<font size="2" color="red">Warning: End Date should come after Start Date. Please check both these dates for accuracy.</font>							datediff ([in_mv_stdt_1], [in_mv_endt_1], "d","ymd", true)<0
in_mv_entm_1	interventions		text	Mechanical Ventilation (1) End Time:			time				[in_mv_tm_doc_1(2)] = '1'		RH
in_mv_hed_2	interventions		descriptive	<div style="background-color:#fbd0c1; padding:5px">Mechanical Ventilation #2</div>							[in_mv_num] = '2' or [in_mv_num] = '3' or [in_mv_num] = '4'
in_mv_satur_doc_2	interventions		radio	Is the oxygen saturation level that led to the use of mechanical ventilation (2) known?	1, Yes|0, No|-1, Not recorded|-3, Not readable	Please indicate if the oxygen saturation level that led to use of mechanical ventilation (2) is known.					[in_mv_num] = '2' or [in_mv_num] = '3' or [in_mv_num] = '4'
in_mv_satur_num_2	interventions		text	Oxygen saturation (%) level that led to the use of mechanical ventilation (2):		Enter the oxygen saturation indicated the use of Mechanical Ventilation (2) - as recorded in admission notes. Enter as a whole number (e.g. "95").	integer	50	100		[in_mv_satur_doc_2] = '1'
in_mv_rss_doc_2	interventions		radio	Is the Silverman Andersen Respiratory Severity Score that led to the use of Mechanical Ventilation (2) known?	1, Yes | 0, No | -1, Not recorded | -3, Not readable	Please indicate if the Silverman Andersen Respiratory Severity Score that led to use of Mechanical Ventilation (2) is known.					([in_mv_num] = '2' or [in_mv_num] = '3' or [in_mv_num] = '4')
in_mv_rss_2	interventions		text	Silverman Andersen Respiratory Severity Score that led to the use of Mechanical Ventilation (2)		Enter the Silverman Andersen Respiratory Severity Score indicated the use of Mechanical Ventilation (2) - as recorded in admission notes. Enter as a whole number (e.g. "5").	integer	0	10		[in_mv_rss_doc_2] = '1'
in_mv_tm_doc_2	interventions		checkbox	Select if Mechanical Ventilation (2) start and end times are documented?	1, Start Time | 2, End Time | -1, Not recorded | -3, Not readable	Please indicate if the start and end times for the administered session of Mechanical Ventilation (2) are indicated in the medical notes.					[in_mv_num] = '2' or [in_mv_num] = '3' or [in_mv_num] = '4'
in_mv_stdt_2	interventions		text	Mechanical Ventilation (2) Start Date:		If not collected, enter "1999/01/01".	date_ymd	1999-01-01			[in_mv_num] = '2' or [in_mv_num] = '3' or [in_mv_num] = '4'		RH
in_mv_sttm_2	interventions		text	Mechanical Ventilation (2) Start Time:			time				[in_mv_tm_doc_2(1)] = '1'		RH
in_mv_endt_2	interventions		text	Mechanical Ventilation (2) End Date:		If not collected, enter "1999/01/01".	date_ymd	1999-01-01			[in_mv_num] = '2' or [in_mv_num] = '3' or [in_mv_num] = '4'		RH
in_mv_dt_2_warn	interventions		descriptive	<font size="2" color="red">Warning: End Date should come after Start Date. Please check both these dates for accuracy.</font>							datediff ([in_mv_stdt_2], [in_mv_endt_2], "d","ymd", true)<0
in_mv_entm_2	interventions		text	Mechanical Ventilation (2) End Time:			time				[in_mv_tm_doc_2(2)] = '1'		RH
in_mv_hed_3	interventions		descriptive	<div style="background-color:#fbd0c1; padding:5px">Mechanical Ventilation #3</div>							[in_mv_num] = '3' or [in_mv_num] = '4'
in_mv_satur_doc_3	interventions		radio	Is the oxygen saturation level that led to the use of mechanical ventilation (3) known?	1, Yes|0, No|-1, Not recorded|-3, Not readable	Please indicate if the oxygen saturation level that led to use of mechanical ventilation (3) is known.					[in_mv_num] = '3' or [in_mv_num] = '4'
in_mv_satur_num_3	interventions		text	Oxygen saturation (%) level that led to the use of mechanical ventilation (3):		Enter the oxygen saturation indicated the use of Mechanical Ventilation (3) - as recorded in admission notes. Enter as a whole number (e.g. "95").	integer	50	100		[in_mv_satur_doc_3] = '1'
in_mv_rss_doc_3	interventions		radio	Is the Silverman Andersen Respiratory Severity Score that led to the use of Mechanical Ventilation (3) known?	1, Yes | 0, No | -1, Not recorded | -3, Not readable	Please indicate if the Silverman Andersen Respiratory Severity Score that led to use of Mechanical Ventilation (3) is known.					([in_mv_num] = '3' or [in_mv_num] = '4')
in_mv_rss_3	interventions		text	Silverman Andersen Respiratory Severity Score that led to the use of Mechanical Ventilation (3)		Enter the Silverman Andersen Respiratory Severity Score indicated the use of Mechanical Ventilation (3) - as recorded in admission notes. Enter as a whole number (e.g. "5").	integer	0	10		[in_mv_rss_doc_3] = '1'
in_mv_tm_doc_3	interventions		checkbox	Select if Mechanical Ventilation (3) start and end times are documented?	1, Start Time | 2, End Time | -1, Not recorded | -3, Not readable	Please indicate if the start and end times for the administered session of Mechanical Ventilation (3) are indicated in the medical notes.					[in_mv_num] = '3' or [in_mv_num] = '4'
in_mv_stdt_3	interventions		text	Mechanical Ventilation (3) Start Date:		If not collected, enter "1999/01/01".	date_ymd	1999-01-01			[in_mv_num] = '3' or [in_mv_num] = '4'		RH
in_mv_sttm_3	interventions		text	Mechanical Ventilation (3) Start Time:			time				[in_mv_tm_doc_3(1)] = '1'		RH
in_mv_endt_3	interventions		text	Mechanical Ventilation (3) End Date:		If not collected, enter "1999/01/01".	date_ymd	1999-01-01			[in_mv_num] = '3' or [in_mv_num] = '4'		RH
in_mv_dt_3_warn	interventions		descriptive	<font size="2" color="red">Warning: End Date should come after Start Date. Please check both these dates for accuracy.</font>							datediff ([in_mv_stdt_3], [in_mv_endt_3], "d","ymd", true)<0
in_mv_entm_3	interventions		text	Mechanical Ventilation (3) End Time:			time				[in_mv_tm_doc_3(2)] = '1'		RH
in_abx_hed	interventions		descriptive	<div style="background-color:#82cdbf; padding:5px">Antibiotics</div>							[in_rec_typ] = '2'
in_abx_admin	interventions		radio	Were antibiotics administered?	1, Yes|0, No|-1, Not recorded|-3, Not readable	Please indicate if any form of antibiotic therapy was administered. If there is no mention of antibiotic therapy, select "Not Recorded".					[in_rec_typ] = '2'		RV
in_abx_typ	interventions		checkbox	If yes - select antibiotic(s):	1, Benzathine Penicillin | 14, Crystalline Penicillin | 2, Gentamicin | 3, Amikacin | 4, Ceftriaxone | 5, Ceftazidime | 15, Cefotaxime | 6, Piperazine | 7, Metronidazole | 8, Vancomycin | 9, Clindamycin | 10, Ampicillin | 11, Amoxycillin | 12, Flucloxacillin | 13, Meropenem | 16, Levofloxacin | 17, Cloxacillin |99, Other <i>(specify below)</i> | -1, Not recorded | -3, Not readable	Please indicate the specific antibiotic therapy administered. If a combination of antibiotics, select multiple antibiotics.					[in_abx_admin] = '1'
in_abx_typ_oth	interventions		text	If other - specify name:		If the antibiotic name was not previously listed, please indicate the specific name(s) of antibiotics administered. Please use their generic name (not brand name).					[in_abx_typ(99)] = '1'
in_abx_bptrt	interventions		checkbox	Was Benzathine Penicillin part of the initial treatment and/or part of a treatment change?	1, Initial Treatment | 2, Treatment Change | 3, Discharge Treatment | -1, Not recorded | -3, Not readable	Please indicate if the selected Benzathine Penicillin was part of the initial treatment or is part of a treatment change. If consistently administered select both checkboxes.					[in_abx_typ(1)] = '1'
in_abx_crpntrt	interventions		checkbox	Was Crystalline Penicillin part of the initial treatment and/or part of a treatment change?	1, Initial Treatment | 2, Treatment Change | 3, Discharge Treatment | -1, Not recorded | -3, Not readable	Please indicate if the selected Benzathine Penicillin was part of the initial treatment or is part of a treatment change. If consistently administered select both checkboxes.					[in_abx_typ(14)] = '1'
in_abx_genttrt	interventions		checkbox	Was Gentamicin part of the initial treatment and/or part of a treatment change?	1, Initial Treatment | 2, Treatment Change | 3, Discharge Treatment | -1, Not recorded | -3, Not readable	Please indicate if the selected Gentamicin was part of the initial treatment or is part of a treatment change. If consistently administered select both checkboxes.					[in_abx_typ(2)] = '1'
in_abx_amktrt	interventions		checkbox	Was Amikacin part of the initial treatment and/or part of a treatment change?	1, Initial Treatment | 2, Treatment Change | 3, Discharge Treatment | -1, Not recorded | -3, Not readable	Please indicate if the selected Amikacin was part of the initial treatment or is part of a treatment change. If consistently administered select both checkboxes.					[in_abx_typ(3)] = '1'
in_abx_cefxtrt	interventions		checkbox	Was Ceftriaxone part of the initial treatment and/or part of a treatment change?	1, Initial Treatment|2, Treatment Change|3, Discharge Treatment|-2, Unknown|-3, Not readable	Please indicate if the selected Ceftriaxone was part of the initial treatment or is part of a treatment change. If consistently administered select both checkboxes.					[in_abx_typ(4)] = '1'
in_abx_cefztrt	interventions		checkbox	Was Ceftazidime part of the initial treatment and/or part of a treatment change?	1, Initial Treatment | 2, Treatment Change | 3, Discharge Treatment | -1, Not recorded | -3, Not readable	Please indicate if the selected Ceftazidime was part of the initial treatment or is part of a treatment change. If consistently administered select both checkboxes.					[in_abx_typ(5)] = '1'
in_abx_cefotrt	interventions		checkbox	Was Cefotaxime part of the initial treatment and/or part of a treatment change?	1, Initial Treatment | 2, Treatment Change | 3, Discharge Treatment | -1, Not recorded | -3, Not readable	Please indicate if the selected Ceftazidime was part of the initial treatment or is part of a treatment change. If consistently administered select both checkboxes.					[in_abx_typ(15)] = '1'
in_abx_piptrt	interventions		checkbox	Was Piperazine part of the initial treatment and/or part of a treatment change?	1, Initial Treatment | 2, Treatment Change | 3, Discharge Treatment | -1, Not recorded | -3, Not readable	Please indicate if the selected Piperazine was part of the initial treatment or is part of a treatment change. If consistently administered select both checkboxes.					[in_abx_typ(6)] = '1'
in_abx_metrotrt	interventions		checkbox	Was Metronidazole part of the initial treatment and/or part of a treatment change?	1, Initial Treatment | 2, Treatment Change | 3, Discharge Treatment | -1, Not recorded | -3, Not readable	Please indicate if the selected Metronidazole was part of the initial treatment or is part of a treatment change. If consistently administered select both checkboxes.					[in_abx_typ(7)] = '1'
in_abx_vanctrt	interventions		checkbox	Was Vancomycin part of the initial treatment and/or part of a treatment change?	1, Initial Treatment | 2, Treatment Change | 3, Discharge Treatment | -1, Not recorded | -3, Not readable	Please indicate if the selected Vancomycin was part of the initial treatment or is part of a treatment change. If consistently administered select both checkboxes.					[in_abx_typ(8)] = '1'
in_abx_clindtrt	interventions		checkbox	Was Clindamycin part of the initial treatment and/or part of a treatment change?	1, Initial Treatment | 2, Treatment Change | 3, Discharge Treatment | -1, Not recorded | -3, Not readable	Please indicate if the selected Clindamycin was part of the initial treatment or is part of a treatment change. If consistently administered select both checkboxes.					[in_abx_typ(9)] = '1'
in_abx_amptrt	interventions		checkbox	Was Ampicillin part of the initial treatment and/or part of a treatment change?	1, Initial Treatment | 2, Treatment Change | 3, Discharge Treatment | -1, Not recorded | -3, Not readable	Please indicate if the selected Ampicillin was part of the initial treatment or is part of a treatment change. If consistently administered select both checkboxes.					[in_abx_typ(10)] = '1'
in_abx_amoxtrt	interventions		checkbox	Was Amoxycillin part of the initial treatment and/or part of a treatment change?	1, Initial Treatment | 2, Treatment Change | 3, Discharge Treatment | -1, Not recorded | -3, Not readable	Please indicate if the selected Amoxycillin was part of the initial treatment or is part of a treatment change. If consistently administered select both checkboxes.					[in_abx_typ(11)] = '1'
in_abx_fluctrt	interventions		checkbox	Was Flucloxacillin part of the initial treatment and/or part of a treatment change?	1, Initial Treatment | 2, Treatment Change | 3, Discharge Treatment | -1, Not recorded | -3, Not readable	Please indicate if the selected Flucloxacillin was part of the initial treatment or is part of a treatment change. If consistently administered select both checkboxes.					[in_abx_typ(12)] = '1'
in_abx_mpemtrt	interventions		checkbox	Was Meropenem part of the initial treatment and/or part of a treatment change?	1, Initial Treatment | 2, Treatment Change | 3, Discharge Treatment | -1, Not recorded | -3, Not readable	Please indicate if the selected Meropenem was part of the initial treatment or is part of a treatment change. If consistently administered select both checkboxes.					[in_abx_typ(13)] = '1'
in_abx_levotrt	interventions		checkbox	Was Levofloxacin part of the initial treatment and/or part of a treatment change?	1, Initial Treatment | 2, Treatment Change | 3, Discharge Treatment | -1, Not recorded | -3, Not readable	Please indicate if the selected Levofloxacin was part of the initial treatment or is part of a treatment change. If consistently administered select both checkboxes.					[in_abx_typ(16)] = '1'
in_abx_cloxtrt	interventions		checkbox	Was Cloxacillin part of the initial treatment and/or part of a treatment change?	1, Initial Treatment | 2, Treatment Change | 3, Discharge Treatment | -1, Not recorded | -3, Not readable	Please indicate if the selected Cloxacillin was part of the initial treatment or is part of a treatment change. If consistently administered select both checkboxes.					[in_abx_typ(17)] = '1'
in_abx_othtrt	interventions		checkbox	Was OTHER part of the initial treatment and/or part of a treatment change?	1, Initial Treatment | 2, Treatment Change | 3, Discharge Treatment | -1, Not recorded | -3, Not readable	Please indicate if the selected OTHER was part of the initial treatment or is part of a treatment change. If consistently administered select both checkboxes.					[in_abx_typ(99)] = '1'
in_apn_hed	interventions		descriptive	<div style="background-color:#82cdbf; padding:5px">Apnoea</div>							[in_rec_typ] = '2'
in_apn_trt	interventions		radio	Treatment for Apnoea:	1, Yes|0, No|-1, Not recorded|-3, Not readable	Indicate if the newborn received treatment for Apnea. If not recorded, select "Not Recorded"					[in_rec_typ] = '2'
in_apn_trt_typ	interventions		radio	If yes - Apnoea Treatment Administered:	1, Caffeine|2, Aminophylline|-1, Not recorded|-3, Not readable	Indicate which treatment option was administered. If not recorded, select "Not Recorded"					[in_apn_trt] = '1'
in_pt_hed	interventions		descriptive	<div style="background-color:#82cdbf; padding:5px">Phototherapy</div>							[in_rec_typ] = '2'
in_pt_admin	interventions		radio	Was Phototherapy Administered?	1, Yes|0, No|-1, Not recorded|-3, Not readable	Indicate if the newborn received phototherapy. If not recorded, select "Not Recorded"					[in_rec_typ] = '2'		RV
in_pt_num	interventions		text	How many times did the newborn receive phototherapy?		Indicate how many times the newborn received phototherapy.	integer	0	10		[in_pt_admin] = '1'
in_pt_stdt_1	interventions		text	Phototherapy (1) Start date:		Please indicate the date when Phototherapy (1) was initiated. If the date is missing from the register then enter "1999/01/01".	date_ymd	1999-01-01			[in_pt_num] >= 1
in_pt_endt_1	interventions		text	Phototherapy (1) End date:		Please indicate the date when Phototherapy (1) was stopped. If the date is missing from the register then enter "1999/01/01".	date_ymd	1999-01-01			[in_pt_num] >= 1
in_pt_dt_1_warn	interventions		descriptive	<font size="2" color="red">Warning: End Date should come after Start Date. Please check both these dates for accuracy.</font>							datediff ([in_pt_stdt_1], [in_pt_endt_1], "d","ymd", true)<0
in_pt_stdt_2	interventions		text	Phototherapy (2) Start date:		Please indicate the date when Phototherapy (2) was initiated. If the date is missing from the register then enter "1999/01/01".	date_ymd	1999-01-01			[in_pt_num] >= 2
in_pt_endt_2	interventions		text	Phototherapy (2) End date:		Please indicate the date when Phototherapy (2) was stopped. If the date is missing from the register then enter "1999/01/01".	date_ymd	1999-01-01			[in_pt_num] >= 2
in_pt_dt_2_warn	interventions		descriptive	<font size="2" color="red">Warning: End Date should come after Start Date. Please check both these dates for accuracy.</font>							datediff ([in_pt_stdt_2], [in_pt_endt_2], "d","ymd", true)<0
in_pt_stdt_3	interventions		text	Phototherapy (3) Start date:		Please indicate the date when Phototherapy (3) was initiated. If the date is missing from the register then enter "1999/01/01".	date_ymd	1999-01-01			[in_pt_num] >= 3
in_pt_endt_3	interventions		text	Phototherapy (3) End date:		Please indicate the date when Phototherapy (3) was stopped. If the date is missing from the register then enter "1999/01/01".	date_ymd	1999-01-01			[in_pt_num] >= 3
in_pt_dt_3_warn	interventions		descriptive	<font size="2" color="red">Warning: End Date should come after Start Date. Please check both these dates for accuracy.</font>							datediff ([in_pt_stdt_3], [in_pt_endt_3], "d","ymd", true)<0
in_iv_hed	interventions		descriptive	<div style="background-color:#82cdbf; padding:5px">IV Fluids</div>							[in_rec_typ] = '2'
in_iv_admin	interventions		radio	Were IV fluids administered?	1, Yes|0, No|-1, Not recorded|-3, Not readable	Please indicate if intravenous fluids were administered. If not recorded, select "Not Recorded".					[in_rec_typ] = '2'		RV
in_iv_num	interventions		text	How many times were IV fluids administered?		Indicate how many times the newborn received IV fluids.	integer	0	10		[in_iv_admin] = '1'
in_iv_stdt	interventions		text	IV Fluids (First) Start date:		Please indicate the date when IV fluids (first) was initiated. If the date is missing from the register then enter "1999/01/01".	date_ymd	1999-01-01			[in_iv_num] >= 1
in_iv_endt	interventions		text	IV Fluids (Last) End date:		Please indicate the date when IV fluids (last) was stopped. If the date is missing from the register then enter "1999/01/01".	date_ymd	1999-01-01			[in_iv_num] >= 2
in_iv_dt_warn	interventions		descriptive	<font size="2" color="red">Warning: End Date should come after Start Date. Please check both these dates for accuracy.</font>							datediff ([in_iv_stdt], [in_iv_endt], "d","ymd", true)<0
in_tx_hed	interventions		descriptive	<div style="background-color:#82cdbf; padding:5px">Transfusions</div>							[in_rec_typ] = '2'
in_tx_admin	interventions		radio	Was a transfusion given?	1, Yes - Blood transfusion|2, Yes - Exchange blood transfusion|0, No|-1, Not recorded|-3, Not readable	Indicate if the newborn received a transfusion. If not recorded, select "Not Recorded"					[in_rec_typ] = '2'
in_tx_num	interventions		text	How many times was the infant given a blood transfusion or exchange blood transfusion?		Indicate how many times the newborn received a transfusion.	integer	0	10		[in_tx_admin] = '1' or [in_tx_admin] = '2'
in_tx_dt_1	interventions		text	Transfusion (1) date:		Please indicate the date when transfusion (1) was initiated. If the date is missing from the register then enter "1999/01/01".	date_ymd	1999-01-01			[in_tx_num] >= 1
in_tx_dt_2	interventions		text	Transfusion (2) date:		Please indicate the date when transfusion (2) was initiated. If the date is missing from the register then enter "1999/01/01".	date_ymd	1999-01-01			[in_tx_num] >= 2
in_tx_dt_3	interventions		text	Transfusion (3) date:		Please indicate the date when transfusion (3) was initiated. If the date is missing from the register then enter "1999/01/01".	date_ymd	1999-01-01			[in_tx_num] >= 3
in_hed_5_6	interventions		descriptive	<div style="background-color:#82cdbf; padding:5px"></div>
in_int_com	interventions		notes	Additional comments		Please ensure notes are concise.					[in_rec_typ] = '2'
in_hed_6_1	observations_and_nursing_care_2		descriptive	<div style="background-color:#82cdbf; padding:5px"></div>
in_ban_6	observations_and_nursing_care_2		descriptive
in_ins_6	observations_and_nursing_care_2		descriptive	<p style="font-weight:normal"><b>INSTRUCTIONS: Please do not leave any variable blank. If a date is unknown, enter 1999/01/01. If a free text variable is unknown and an answer is required, write -1. If a multiple-choice variable is unknown, select "Not recorded". If the medical note/paper form is not readable, select "Not readable". </b> </p>
in_hed_obs_2	observations_and_nursing_care_2		descriptive	<div class="h4" style="background-color:#82cdbf;padding:10px">Observations and Nursing Care 2</div>
in_hed_blwarn_3	observations_and_nursing_care_2		descriptive	Note: <font size="2" color="red">You are seeing this message as you have selected that you are entering BASELINE data. If this is correct, this form is not applicable and does not need to be filled - please select "COMPLETE" in the form dropdown, save and move to the next form.</font>							[in_rec_typ] = '1'
in_tmp_lo_doc	observations_and_nursing_care_2		radio	Is the lowest temperature during admission documented?	1, Yes | 0, No | -3, Not readable	Please indicate if the lowest temperature of the newborn is documented in the newborn's medical notes. Selection of 'No' means that no temperatures were recorded during the newborn's admission.					[in_rec_typ] = '2'
in_tmp_lo_typ	observations_and_nursing_care_2		radio	Was lowest temperature measured in (&#176C) or (&#176F)?	1, &#176C|2, &#176F|-2, Unknown|-3, Not readable	If so, indicate the units in which they are measured. C = Celsius and F = Fahrenheit.					[in_tmp_lo_doc] = '1'
in_tmp_lo_cel	observations_and_nursing_care_2		text	Lowest recorded temperature (&#176C):		Enter lowest recorded temperature. Please enter to one decimal place (e.g. "37.3").	number_1dp	30	43		[in_tmp_lo_typ] = '1'
in_tmp_lo_fah	observations_and_nursing_care_2		text	Lowest recorded temperature (&#176F):		Enter lowest recorded temperature. Please enter to one decimal place (e.g. "37.3").	number_1dp	86	110		[in_tmp_lo_typ] = '2'
in_tmp_lo_unk	observations_and_nursing_care_2		text	Lowest recorded temperature (Unknown/Not readable Unit):		Enter lowest recorded temperature. Please enter to one decimal place (e.g. "37.3").	number_1dp	30	110		[in_tmp_lo_typ] = '-2' or [in_tmp_lo_typ] = '-3'
in_tmp_hi_doc	observations_and_nursing_care_2		radio	Is the highest temperature during admission documented?	1, Yes | 0, No | -3, Not readable	Please indicate if the highest temperature of the newborn is documented in the newborn's medical notes. Selection of 'No' means that no temperatures were recorded during the newborn's admission.					[in_rec_typ] = '2'
in_tmp_hi_typ	observations_and_nursing_care_2		radio	Was highest temperature measured in (&#176C) or (&#176F)?	1, &#176C|2, &#176F|-2, Unknown|-3, Not readable	If so, indicate the units in which they are measured. C = Celsius and F = Fahrenheit.					[in_tmp_hi_doc] = '1'
in_tmp_hi_cel	observations_and_nursing_care_2		text	Highest recorded temperature (&#176C):		Enter highest recorded temperature. Please enter to one decimal place (e.g. "37.4").	number_1dp	30	43		[in_tmp_hi_typ] = '1'
in_tmp_hi_fah	observations_and_nursing_care_2		text	Highest recorded temperature (&#176F):		Enter highest recorded temperature. Please enter to one decimal place (e.g. "37.4").	number_1dp	86	110		[in_tmp_hi_typ] = '2'
in_tmp_hi_unk	observations_and_nursing_care_2		text	Highest recorded temperature (Unknown/Not readable Unit):		Enter highest recorded temperature. Please enter to one decimal place (e.g. "37.4").	number_1dp	30	110		[in_tmp_hi_typ] = '-2' or [in_tmp_hi_typ] = '-3'
in_o2_lo_doc	observations_and_nursing_care_2		radio	Is the lowest oxygen saturation during admission documented?	1, Yes | 0, No | -3, Not readable	Please indicate if the lowest saturation of the newborn is documented in the newborn's medical notes. Selection of 'No' means that no oxygen saturations were recorded during the newborn's admission.					[in_rec_typ] = '2'
in_o2_lo	observations_and_nursing_care_2		text	Lowest recorded oxygen saturation (%):		Enter lowest recorded oxygen saturation.	integer	50	100		[in_o2_lo_doc] = '1'
in_o2_hi_doc	observations_and_nursing_care_2		radio	Is the highest oxygen saturation during admission documented?	1, Yes | 0, No | -3, Not readable	Please indicate if the highest saturation of the newborn is documented in the newborn's medical notes. Selection of 'No' means that no oxygen saturations were recorded during the newborn's admission.					[in_rec_typ] = '2'
in_o2_hi	observations_and_nursing_care_2		text	Highest recorded oxygen saturation (%):		Enter highest recorded oxygen saturation.	integer	50	100		[in_o2_hi_doc] = '1'
in_bmlk_stdt	observations_and_nursing_care_2		text	Breast milk start date:		Please indicate the date when breastfeeding or consumption of breast milk was initiated. If the date is missing from the register then enter "1999/01/01".	date_ymd	1999-01-01			[in_rec_typ] = '2'
in_fed_stdt	observations_and_nursing_care_2		text	Feeding (other than breast milk) start date:		Please indicate the date when feeding or consumption of feed was initiated (other than breastmilk). If the date is missing from the register then enter "1999/01/01".	date_ymd	1999-01-01			[in_rec_typ] = '2'
in_fed_dis	observations_and_nursing_care_2		radio	Feeding at discharge:	1, Exclusive breastmilk|2, Formula only|3, Fortified breastmilk|4, Predominant breastmilk|5, Combination of breastmilk and formula|6, Unknown - Absconder|-1, Not recorded|-3, Not readable	Please indicate what the newborn was consuming at discharge. If not recorded, select "Not Recorded".					[in_rec_typ] = '2'
in_glu_lo_doc	observations_and_nursing_care_2		radio	Is the lowest blood sugar concentration during admission documented?	1, Yes | 0, No | -3, Not readable	Please indicate if the lowest blood sugar value of the newborn is documented in the newborn's medical notes. Selection of 'No' means that no blood sugar concentrations were recorded during the newborn's admission.					[in_rec_typ] = '2'
in_glu_lo_typ	observations_and_nursing_care_2		radio	What units is the lowest blood sugar concentration measured in?	1, mmol/L|2, mg/dL|-2, Unknown|-3, Not readable	If so, indicate the units in which they are measured. Either "mmol/L" or "mg/dL".					[in_glu_lo_doc] = '1'
in_glu_lo_mmol	observations_and_nursing_care_2		text	Lowest recorded blood sugar (mmol/L):		Enter the lowest recorded blood sugar concentration.	number_1dp	0	15		[in_glu_lo_typ] = '1'
in_glu_lo_mgdl	observations_and_nursing_care_2		text	Lowest recorded blood sugar (mg/dL):		Enter the lowest recorded blood sugar concentration.	number	0	270		[in_glu_lo_typ] = '2'
in_glu_lo_unk	observations_and_nursing_care_2		text	Lowest recorded blood sugar (Unknown/Not readable Unit):		Enter the lowest recorded blood sugar concentration.	number_1dp	0	270		[in_glu_lo_typ] = '-2' or [in_glu_lo_typ] = '-3'
in_glu_hi_doc	observations_and_nursing_care_2		radio	Is the highest blood sugar concentration during admission documented?	1, Yes | 0, No | -3, Not readable	Please indicate if the highest blood sugar value of the newborn is documented in the newborn's medical notes. Selection of 'No' means that no blood sugar concentrations were recorded during the newborn's admission.					[in_rec_typ] = '2'
in_glu_hi_typ	observations_and_nursing_care_2		radio	What units is the highest blood sugar concentration measured in?	1, mmol/L|2, mg/dL|-2, Unknown|-3, Not readable	If so, indicate the units in which they are measured. Either "mmol/L" or "mg/dL".					[in_glu_hi_doc] = '1'
in_glu_hi_mmol	observations_and_nursing_care_2		text	Highest recorded blood sugar (mmol/L):		Enter the highest recorded blood sugar concentration.	number_1dp	0	15		[in_glu_hi_typ] = '1'
in_glu_hi_mgdl	observations_and_nursing_care_2		text	Highest recorded blood sugar (mg/dL):		Enter the highest recorded blood sugar concentration.	number	0	270		[in_glu_hi_typ] = '2'
in_glu_hi_unk	observations_and_nursing_care_2		text	Highest recorded blood sugar (Unknown/Not readable Unit):		Enter the highest recorded blood sugar concentration.	number_1dp	0	270		[in_glu_hi_typ] = '-2' or [in_glu_hi_typ] = '-3'
in_bil_doc	observations_and_nursing_care_2		radio	Was bilirubin tested?	1, Yes|0, No|-1, Not recorded|-3, Not readable	Please indicate if the clinician ordered a bilirubin test. If there is no evidence that a bilirubin test was ordered, then select 'Not Recorded'. If the medical notes, there is a mention of the bilirubin test not being completed, select "no".					[in_rec_typ] = '2'		RV
in_bil_hi_doc	observations_and_nursing_care_2		radio	Is the highest bilirubin concentration during admission documented?	1, Yes | 0, No | -3, Not readable	Please indicate if the highest bilirubin concentration of the newborn is documented in the newborn's medical notes. Selection of 'No' means that no bilirubin concentrations were recorded during the newborn's admission.					[in_bil_doc] = '1'
in_bil_hi	observations_and_nursing_care_2		text	Highest bilirubin value (mg/dL):		Enter the highest recorded bilirubin concentration.	number	0	30		[in_bil_hi_doc] = '1'
in_bil_meth	observations_and_nursing_care_2		radio	How was bilirubin measured?	1, Serum|2, Transcutaneous|-1, Not recorded|-3, Not readable	Indicate the test used to measure bilirubin. If not recorded, select "Not Recorded".					[in_bil_doc] = '1'
in_seiz_doc	observations_and_nursing_care_2		radio	Did the baby have seizures during the hospital stay?	1, Yes|0, No|-1, Not recorded|-3, Not readable	Indicate if the newborn suffered from "seizures" or "fits" in the medical notes. If they did, select "Yes". If it is recorded that they did not suffer from seizures or fits, select "no". If not recorded, select "Not Recorded"					[in_rec_typ] = '2'		RV
in_aed_admin	observations_and_nursing_care_2		radio	Were anticonvulsants administered?	1, Yes|0, No|-1, Not recorded|-3, Not readable	Indicate if anticonvulsants were administered to the newborn. If not recorded, select "Not Recorded".					[in_seiz_doc] = '1'
in_aed_typ	observations_and_nursing_care_2		radio	What anticonvulsants were administered?	1, Phenobarbitone/Phenobarbital|2, Phenytoin|3, Diazepam|-1, Not recorded|-3, Not readable	If anticonvulsants were administered, please indicate the type of treatment. If not recorded, select "Not Recorded"					[in_aed_admin] = '1'
in_hed_6_2	observations_and_nursing_care_2		descriptive	<div style="background-color:#82cdbf; padding:5px"></div>
in_obs_2_com	observations_and_nursing_care_2		notes	Additional comments		Please ensure notes are concise.					[in_rec_typ] = '2'
in_hed_7_1	discharge_and_final_diagnosis		descriptive	<div style="background-color:#82cdbf; padding:5px"></div>
in_ban_7	discharge_and_final_diagnosis		descriptive
in_ins_7	discharge_and_final_diagnosis		descriptive	<p style="font-weight:normal"><b>INSTRUCTIONS: Please do not leave any variable blank. If a date is unknown, enter 1999/01/01. If a free text variable is unknown and an answer is required, write -1. If a multiple-choice variable is unknown, select "Not recorded". If the medical note/paper form is not readable, select "Not readable". </b> </p>
in_dis_hed	discharge_and_final_diagnosis		descriptive	<div class="h4" style="background-color:#82cdbf;padding:10px">Discharge</div>
in_dis_stat	discharge_and_final_diagnosis		radio	Newborn status at discharge:	0, Dead|1, Alive|-1, Not recorded|-3, Not readable	Please indicate the status of the newborn at discharge.						y
in_dis_otcm	discharge_and_final_diagnosis		radio	Discharge Outcome:	1, Discharged alive | 2, Discharged with complications | 3, Discharged against medical advice - poor prognosis | 4, Discharged against medical advice - other | 5, Absconded | 6, Referred <i>(specify below)</i> | -1, Not recorded | -3, Not readable	Please document patient status at discharge. If they were well/sent home/alive (not referred or absconded), select 'Discharged alive'. If the patient was referred, please provide further details in the next field. 'Discharged against medical advice' should be selected if the patient left/was taken without being discharged.					[in_dis_stat] = '1'
in_dis_ref	discharge_and_final_diagnosis		text	If referred - where?		Please specify the full name of the health facility that the newborn is referred too.					[in_dis_otcm] = '6' and [in_rec_typ] = '2'
in_dis_dod	discharge_and_final_diagnosis		text	Date of Discharge/Absconded/Death:		Indicate the date the patient is medically discharged, absconded or died (i.e. date documented on discharge summary or clinician notes as patient has been discharged, absconded or died, or take the last date in the medical records - only if none of these are available). If nothing is recorded, enter "1999/01/01".	date_ymd	1999-01-01				y
in_dobdod_warn	discharge_and_final_diagnosis		descriptive	<font size="2" color="red">Warning: Date of Discharge/Absconded/Death should come after Date of Birth. Please check both these dates for accuracy.</font>							datediff ([in_dob], [in_dis_dod], "d","ymd", true)<0
in_dis_tod_doc	discharge_and_final_diagnosis		radio	Is the time of discharge/absconded/death collected?	1, Yes|0, No|-1, Not recorded|-3, Not readable	Please indicate if the time of discharge/absconded/death is available.					[in_rec_typ] = '2'
in_dis_tod	discharge_and_final_diagnosis		text	Time of Discharge/Absconded/Death:		Indicate the time the patient is medically discharged, absconded or died (i.e. time documented on discharge summary or clinician notes as patient has been discharged, absconded or died, or take the last time in the medical records - only if none of these are available).	time				[in_dis_tod_doc] = '1'
in_dis_wt_doc	discharge_and_final_diagnosis		radio	Is discharge weight documented?	1, Yes|0, No|-1, Not recorded|-3, Not readable	Please indicate if discharge weight of the baby is documented.					[in_rec_typ] = '2'
in_dis_wt	discharge_and_final_diagnosis		text	Discharge Weight (grams):		Please indicate weight of baby on discharge or a day before discharge. Enter the value in grams. If in kilograms (i.e. "2.5kg") multiple the values by 1000 (i.e. "2500"g).	integer	400	15000		[in_dis_wt_doc] = '1'
in_fu_app	discharge_and_final_diagnosis		radio	Was the patient given a follow-up appointment?	1, Yes|0, No|-1, Not recorded|-3, Not readable	Please indicate if the newborn is given a follow-up appointment. If not recorded, select "Not Recorded".					([in_rec_typ] = '2') and ([in_dis_stat] = '1' or [in_dis_stat] = '-1' or [in_dis_stat] = '-3')
in_fu_loc_new	discharge_and_final_diagnosis		radio	If yes - appointment location:	1, Neonatal Inpatient Unit (This Facility) | 2, Neonatal Outpatient Unit (This Facility) | 99, Other <i>(specify below)</i> | -1, Not recorded | -3, Not readable	Please indicate where the newborn has been referred for follow-up care. Check the department or health facility that is noted alongside the next appointment date. Answers could be TCA (To come again on), POPC (paediatric outpatient clinic), SOPC or to be followed up at the health centre in two weeks. If not recorded where, indicate "Not Recorded".					[in_fu_app] = '1' and [in_frm_dt] >= '2020-12-05'
in_fu_oth	discharge_and_final_diagnosis		text	If other - where?		If indicated that the newborn is not to be seen at this neonatal unit, specify the full name of the location of the next appointment.					[in_fu_loc] = '99' or [in_fu_loc_new] = '99'
in_fu_why_y	discharge_and_final_diagnosis		notes	Please explain concisely why the patient was given a follow-up appointment:		Please write concise text to explain why the patient was given a follow-up appointment. If not recorded, write "-1". If not readable, write "-3".					[in_fu_app] = '1'
in_fu_why_n	discharge_and_final_diagnosis		notes	Please explain concisely why the patient was not given a follow-up appointment:		Please write concise text to explain why the patient was not given a follow-up appointment. If not recorded, write "-1". If not readable, write "-3".					[in_fu_app] = '0'
in_hed_dx	discharge_and_final_diagnosis		descriptive	<div style="background-color:#82cdbf; padding:5px">Final Discharge Diagnosis/Cause of Death</div>
in_hed_dx_pic	discharge_and_final_diagnosis		descriptive
in_dx_prim_hed	discharge_and_final_diagnosis		descriptive	<div style="background-color:#82cdbf; padding:5px">Final Discharge Diagnosis/Cause of Death (Primary)</div>
in_hed_warn_4	discharge_and_final_diagnosis		descriptive	Note: <font size="2" color="red">Multiple primary causes of death/final diagnoses should be selected in hierarchical order. Example: Response 1 should be selected as the primary reason (1). Response 3 should be selected as the primary reason (2), and Response 5 as the primary reason (3).</font>
in_dx_prim_hed_1	discharge_and_final_diagnosis		descriptive	<div style="background-color:#fbd0c1; padding:5px">Final Discharge Diagnosis/Cause of Death (Primary #1)</div>
in_dx_prim_1	discharge_and_final_diagnosis		dropdown	Primary Category (1):	1, Congenital Malformations|2, Prematurity|3, Infection|4, Intrapartum-related|5, Jaundice (Pathological) |6, Other (None of Above)|-1, Primary Cause/Final Diagnosis Not Recorded (No Details To Enable Death Certification)|-3, Not Readable	Using the table above, please select the category for primary (1) cause of death/final diagnosis.						y
in_dx_prim_cong_1	discharge_and_final_diagnosis		dropdown	Sub-Categories of Congenital Malformations:	7, Congenital Heart Defects | 8, Chromosomal Disorders | 3, Abdominal Defects | 1, Neural Tube Defects |2, Orofacial Cleft |4, Talipes/Club Foot|5, Other Congential|6, Congenital Cause But Not Able to Specify	As you have selected the primary (1) cause of death/final diagnosis to be a congenital malformation, please specify the sub-category. If the sub-category is unknown, please select "Congenital Cause But Not Able to Specify"					[in_dx_prim_1] = '1'
in_dx_prim_othcong_1	discharge_and_final_diagnosis		text	If other congenital cause/diagnosis - specify:		If the sub-category is none of those listed, but is still a congenital malformation - please enter as free text.					[in_dx_prim_cong_1] = '5'
in_dx_prim_prem_1	discharge_and_final_diagnosis		dropdown	Sub-Categories of Prematurity:	1, Respiratory Distress Syndrome (of Prematurity)|2, Intraventricular Haemorrhage|3, Necrotizing Enterocolitis|4, Other Prematurity|5, Prematurity Cause But Not Able to Specify	As you have selected the primary (1) cause of death/final diagnosis to be prematurity, please specify the sub-category. If the sub-category is unknown, please select "Prematurity Cause But Not Able to Specify"					[in_dx_prim_1] = '2'
in_dx_prim_othprem_1	discharge_and_final_diagnosis		text	If other prematurity cause/diagnosis - specify:		If the sub-category is none of those listed, but is still cause by prematurity - please enter as free text.					[in_dx_prim_prem_1] = '4'
in_dx_prim_if_1	discharge_and_final_diagnosis		dropdown	Sub-Categories of Infection:	1, Probable Sepsis|2, Culture-Positive Sepsis|3, Probable Meningitis|4, Culture-Positive Meningitis|5, Pneumonia|6, Tetanus|7, SARS-CoV-2 (COVID-19)|8, Other Infection|9, Infection Cause But Not Able to Specify	As you have selected the primary (1) cause of death/final diagnosis to be infection, please specify the sub-category. If the sub-category is unknown, please select "Infection Cause But Not Able to Specify"					[in_dx_prim_1] = '3'
in_dx_prim_othif_1	discharge_and_final_diagnosis		text	If other infection cause/diagnosis - specify:		If the sub-category is none of those listed, but is still cause by infection - please enter as free text.					[in_dx_prim_if_1] = '8'
in_dx_prim_if_org_1	discharge_and_final_diagnosis		radio	Culture Positive Organism:	1, Staphylococcus aureus | 2, Klebsiella spp. | 3, Pseudomonas spp. | 4, Escherichia coli | 5, Acinetobacter spp. | 6, Group B Streptococcus | 7, Other gram-negatives | 8, Other Streptococcus | 9, Other Fungal spp. | 99, Other <i>(specify below)</i> | 11, Not indicated | -1, Not recorded | -3, Not readable	Please indicate the mircoorganism responsible for the infection, if culture positive. If no only gram-negative bacteria are found indicate "other gram-negative". If a species of Streptococcus that is not Group B (i.e. S.agalactiae) indicate "other Streptococcus". If fungal, indicate "other fungal species". If it is another genus or species not mentioned, select "other". If the culture is positive…					[in_dx_prim_if_1] = '2' or [in_dx_prim_if_1] = '4'
in_dx_prim_if_org_oth_1	discharge_and_final_diagnosis		text	If other - full species/genus of microorganism:		Please specify the full species/genus of the microorganism if not listed.					[in_dx_prim_if_org_1] = '99'
in_dx_prim_if_org_nam_1	discharge_and_final_diagnosis		text	If full name available - full species/genus of microorganism:		Please specify the full species/genus of the microorganism if known.					[in_dx_prim_if_org_1] = '2' or [in_dx_prim_if_org_1] = '3' or [in_dx_prim_if_org_1] = '5' or [in_dx_prim_if_org_1] = '7' or [in_dx_prim_if_org_1] = '8' or [in_dx_prim_if_org_1] = '9'
in_dx_prim_aqif_1	discharge_and_final_diagnosis		radio	If infection - is it hospital-acquired?	1, Yes|0, No|-1, Not recorded|-3, Not readable	If infection was indicated as a diagnosis/cause of death, please indicate if the infection is thought to be hospital-acquired. If not recorded, select "Not Recorded".					[in_dx_prim_1] = '3'
in_dx_prim_intp_1	discharge_and_final_diagnosis		dropdown	Sub-Categories of Intrapartum-Related:	1, Neonatal Hypoxic Ischemic Encephalopathy|2, Meconium Aspiration|3, Birth Injury (Intrapartum-related)|4, Other Intrapartum-Related|5, Intrapartum-Related Cause But Not Able to Specify	As you have selected the primary (1) cause of death/final diagnosis to be intrapartum-related, please specify the sub-category. If the sub-category is unknown, please select "Intrapartum-related Cause But Not Able to Specify"					[in_dx_prim_1] = '4'
in_dx_prim_othintp_1	discharge_and_final_diagnosis		text	If other intrapartum-related cause/diagnosis - specify:		If the sub-category is none of those listed, but is still intrapartum-related - please enter as free text.					[in_dx_prim_intp_1] = '4'
in_dx_prim_jnd_1	discharge_and_final_diagnosis		dropdown	Sub-Categories of Jaundice (Pathological):	1, Requiring Phototherapy|2, Requiring Exchange Transfusion	As you have selected the primary (1) cause of death/final diagnosis to be jaundice, please specify the sub-category. Please select if Bilirubin high enough to require phototherapy or exchange transfusion.					[in_dx_prim_1] = '5'
in_dx_prim_oth_1	discharge_and_final_diagnosis		text	If Other Cause of Death or Final Diagnosis - Specify:		Please double check with table above that this reason/cause should not be categorised into one of the numbered responses before entering.					[in_dx_prim_1] = '6'
in_dx_prim_hed_2	discharge_and_final_diagnosis		descriptive	<div style="background-color:#fbd0c1; padding:5px">Final Discharge Diagnosis/Cause of Death (Primary #2)</div>							[in_dx_prim_1] = "1" or [in_dx_prim_1] = "2" or [in_dx_prim_1] = "3" or [in_dx_prim_1] = "4" or [in_dx_prim_1] = "5" or [in_dx_prim_1] = "6" or [in_dx_prim_1] = "-3"
in_dx_prim_2	discharge_and_final_diagnosis		dropdown	Primary Category (2):	1, Congenital Malformations|2, Prematurity|3, Infection|4, Intrapartum-related|5, Jaundice (Pathological) |6, Other (None of Above)|-1, No Further Primary Causes/Final Diagnoses Recorded|-3, Not Readable	Using the table above, please select the category for primary (2) cause of death/final diagnosis.					[in_dx_prim_1] = "1" or [in_dx_prim_1] = "2" or [in_dx_prim_1] = "3" or [in_dx_prim_1] = "4" or [in_dx_prim_1] = "5" or [in_dx_prim_1] = "6" or [in_dx_prim_1] = "-3"
in_dx_prim_cong_2	discharge_and_final_diagnosis		dropdown	Sub-Categories of Congenital Malformations:	7, Congenital Heart Defects | 8, Chromosomal Disorders | 3, Abdominal Defects | 1, Neural Tube Defects |2, Orofacial Cleft |4, Talipes/Club Foot|5, Other Congential|6, Congenital Cause But Not Able to Specify	As you have selected the primary (2) cause of death/final diagnosis to be a congenital malformation, please specify the sub-category. If the sub-category is unknown, please select "Congenital Cause But Not Able to Specify"					[in_dx_prim_2] = '1'
in_dx_prim_othcong_2	discharge_and_final_diagnosis		text	If other congenital cause/diagnosis - specify:		If the sub-category is none of those listed, but is still a congenital malformation - please enter as free text.					[in_dx_prim_cong_2] = '5'
in_dx_prim_prem_2	discharge_and_final_diagnosis		dropdown	Sub-Categories of Prematurity:	1, Respiratory Distress Syndrome (of Prematurity)|2, Intraventricular Haemorrhage|3, Necrotizing Enterocolitis|4, Other Prematurity|5, Prematurity Cause But Not Able to Specify	As you have selected the primary (2) cause of death/final diagnosis to be prematurity, please specify the sub-category. If the sub-category is unknown, please select "Prematurity Cause But Not Able to Specify"					[in_dx_prim_2] = '2'
in_dx_prim_othprem_2	discharge_and_final_diagnosis		text	If other prematurity cause/diagnosis - specify:		If the sub-category is none of those listed, but is still cause by prematurity - please enter as free text.					[in_dx_prim_prem_2] = '4'
in_dx_prim_if_2	discharge_and_final_diagnosis		dropdown	Sub-Categories of Infection:	1, Probable Sepsis|2, Culture-Positive Sepsis|3, Probable Meningitis|4, Culture-Positive Meningitis|5, Pneumonia|6, Tetanus|7, SARS-CoV-2 (COVID-19)|8, Other Infection|9, Infection Cause But Not Able to Specify	As you have selected the primary (2) cause of death/final diagnosis to be infection, please specify the sub-category. If the sub-category is unknown, please select "Infection Cause But Not Able to Specify"					[in_dx_prim_2] = '3'
in_dx_prim_othif_2	discharge_and_final_diagnosis		text	If other infection cause/diagnosis - specify:		If the sub-category is none of those listed, but is still cause by infection - please enter as free text.					[in_dx_prim_if_2] = '8'
in_dx_prim_if_org_2	discharge_and_final_diagnosis		radio	Culture Positive Organism:	1, Staphylococcus aureus | 2, Klebsiella spp. | 3, Pseudomonas spp. | 4, Escherichia coli | 5, Acinetobacter spp. | 6, Group B Streptococcus | 7, Other gram-negatives | 8, Other Streptococcus | 9, Other Fungal spp. | 99, Other <i>(specify below)</i> | 11, Not indicated | -1, Not recorded | -3, Not readable	Please indicate the mircoorganism responsible for the infection, if culture positive. If no only gram-negative bacteria are found indicate "other gram-negative". If a species of Streptococcus that is not Group B (i.e. S.agalactiae) indicate "other Streptococcus". If fungal, indicate "other fungal species". If it is another genus or species not mentioned, select "other". If the culture is positive…					[in_dx_prim_if_2] = '2' or [in_dx_prim_if_2] = '4'
in_dx_prim_if_org_oth_2	discharge_and_final_diagnosis		text	If other - full species/genus of microorganism:		Please specify the full species/genus of the microorganism if not listed.					[in_dx_prim_if_org_2] = '99'
in_dx_prim_if_org_nam_2	discharge_and_final_diagnosis		text	If full name available - full species/genus of microorganism:		Please specify the full species/genus of the microorganism if known.					[in_dx_prim_if_org_2] = '2' or [in_dx_prim_if_org_2] = '3' or [in_dx_prim_if_org_2] = '5' or [in_dx_prim_if_org_2] = '7' or [in_dx_prim_if_org_2] = '8' or [in_dx_prim_if_org_2] = '9'
in_dx_prim_aqif_2	discharge_and_final_diagnosis		radio	If infection - is it hospital-acquired?	1, Yes|0, No|-1, Not recorded|-3, Not readable	If infection was indicated as a diagnosis/cause of death, please indicate if the infection is thought to be hospital-acquired. If not recorded, select "Not Recorded".					[in_dx_prim_2] = '3'
in_dx_prim_intp_2	discharge_and_final_diagnosis		dropdown	Sub-Categories of Intrapartum-Related:	1, Neonatal Hypoxic Ischemic Encephalopathy|2, Meconium Aspiration|3, Birth Injury (Intrapartum-related)|4, Other Intrapartum-Related|5, Intrapartum-Related Cause But Not Able to Specify	As you have selected the primary (2) cause of death/final diagnosis to be intrapartum-related, please specify the sub-category. If the sub-category is unknown, please select "Intrapartum-related Cause But Not Able to Specify"					[in_dx_prim_2] = '4'
in_dx_prim_othintp_2	discharge_and_final_diagnosis		text	If other intrapartum-related cause/diagnosis - specify:		If the sub-category is none of those listed, but is still intrapartum-related - please enter as free text.					[in_dx_prim_intp_2] = '4'
in_dx_prim_jnd_2	discharge_and_final_diagnosis		dropdown	Sub-Categories of Jaundice (Pathological):	1, Requiring Phototherapy|2, Requiring Exchange Transfusion	As you have selected the primary (2) cause of death/final diagnosis to be jaundice, please specify the sub-category. Please select if Bilirubin high enough to require phototherapy or exchange transfusion.					[in_dx_prim_2] = '5'
in_dx_prim_oth_2	discharge_and_final_diagnosis		text	If Other Cause of Death or Final Diagnosis - Specify:		Please double check with table above that this reason/cause should not be categorised into one of the numbered responses before entering.					[in_dx_prim_2] = '6'
in_dx_prim_hed_3	discharge_and_final_diagnosis		descriptive	<div style="background-color:#fbd0c1; padding:5px">Final Discharge Diagnosis/Cause of Death (Primary #3)</div>							[in_dx_prim_2] = "1" or [in_dx_prim_2] = "2" or [in_dx_prim_2] = "3" or [in_dx_prim_2] = "4" or [in_dx_prim_2] = "5" or [in_dx_prim_2] = "6" or [in_dx_prim_2] = "-3"
in_dx_prim_3	discharge_and_final_diagnosis		dropdown	Primary Category (3):	1, Congenital Malformations|2, Prematurity|3, Infection|4, Intrapartum-related|5, Jaundice (Pathological) |6, Other (None of Above)|-1, No Further Primary Causes/Final Diagnoses Recorded|-3, Not Readable	Using the table above, please select the category for primary (3) cause of death/final diagnosis.					[in_dx_prim_2] = "1" or [in_dx_prim_2] = "2" or [in_dx_prim_2] = "3" or [in_dx_prim_2] = "4" or [in_dx_prim_2] = "5" or [in_dx_prim_2] = "6" or [in_dx_prim_2] = "-3"
in_dx_prim_cong_3	discharge_and_final_diagnosis		dropdown	Sub-Categories of Congenital Malformations:	7, Congenital Heart Defects | 8, Chromosomal Disorders | 3, Abdominal Defects | 1, Neural Tube Defects |2, Orofacial Cleft |4, Talipes/Club Foot|5, Other Congential|6, Congenital Cause But Not Able to Specify	As you have selected the primary (3) cause of death/final diagnosis to be a congenital malformation, please specify the sub-category. If the sub-category is unknown, please select "Congenital Cause But Not Able to Specify"					[in_dx_prim_3] = '1'
in_dx_prim_othcong_3	discharge_and_final_diagnosis		text	If other congenital cause/diagnosis - specify:		If the sub-category is none of those listed, but is still a congenital malformation - please enter as free text.					[in_dx_prim_cong_3] = '5'
in_dx_prim_prem_3	discharge_and_final_diagnosis		dropdown	Sub-Categories of Prematurity:	1, Respiratory Distress Syndrome (of Prematurity)|2, Intraventricular Haemorrhage|3, Necrotizing Enterocolitis|4, Other Prematurity|5, Prematurity Cause But Not Able to Specify	As you have selected the primary (3) cause of death/final diagnosis to be prematurity, please specify the sub-category. If the sub-category is unknown, please select "Prematurity Cause But Not Able to Specify"					[in_dx_prim_3] = '2'
in_dx_prim_othprem_3	discharge_and_final_diagnosis		text	If other prematurity cause/diagnosis - specify:		If the sub-category is none of those listed, but is still cause by prematurity - please enter as free text.					[in_dx_prim_prem_3] = '4'
in_dx_prim_if_3	discharge_and_final_diagnosis		dropdown	Sub-Categories of Infection:	1, Probable Sepsis|2, Culture-Positive Sepsis|3, Probable Meningitis|4, Culture-Positive Meningitis|5, Pneumonia|6, Tetanus|7, SARS-CoV-2 (COVID-19)|8, Other Infection|9, Infection Cause But Not Able to Specify	As you have selected the primary (3) cause of death/final diagnosis to be infection, please specify the sub-category. If the sub-category is unknown, please select "Infection Cause But Not Able to Specify"					[in_dx_prim_3] = '3'
in_dx_prim_othif_3	discharge_and_final_diagnosis		text	If other infection cause/diagnosis - specify:		If the sub-category is none of those listed, but is still cause by infection - please enter as free text.					[in_dx_prim_if_3] = '8'
in_dx_prim_if_org_3	discharge_and_final_diagnosis		radio	Culture Positive Organism:	1, Staphylococcus aureus | 2, Klebsiella spp. | 3, Pseudomonas spp. | 4, Escherichia coli | 5, Acinetobacter spp. | 6, Group B Streptococcus | 7, Other gram-negatives | 8, Other Streptococcus | 9, Other Fungal spp. | 99, Other <i>(specify below)</i> | 11, Not indicated | -1, Not recorded | -3, Not readable	Please indicate the mircoorganism responsible for the infection, if culture positive. If no only gram-negative bacteria are found indicate "other gram-negative". If a species of Streptococcus that is not Group B (i.e. S.agalactiae) indicate "other Streptococcus". If fungal, indicate "other fungal species". If it is another genus or species not mentioned, select "other". If the culture is positive…					[in_dx_prim_if_3] = '2' or [in_dx_prim_if_3] = '4'
in_dx_prim_if_org_oth_3	discharge_and_final_diagnosis		text	If other - full species/genus of microorganism:		Please specify the full species/genus of the microorganism if not listed.					[in_dx_prim_if_org_3] = '99'
in_dx_prim_if_org_nam_3	discharge_and_final_diagnosis		text	If full name available - full species/genus of microorganism:		Please specify the full species/genus of the microorganism if known.					[in_dx_prim_if_org_3] = '2' or [in_dx_prim_if_org_3] = '3' or [in_dx_prim_if_org_3] = '5' or [in_dx_prim_if_org_3] = '7' or [in_dx_prim_if_org_3] = '8' or [in_dx_prim_if_org_3] = '9'
in_dx_prim_aqif_3	discharge_and_final_diagnosis		radio	If infection - is it hospital-acquired?	1, Yes|0, No|-1, Not recorded|-3, Not readable	If infection was indicated as a diagnosis/cause of death, please indicate if the infection is thought to be hospital-acquired. If not recorded, select "Not Recorded".					[in_dx_prim_3] = '3'
in_dx_prim_intp_3	discharge_and_final_diagnosis		dropdown	Sub-Categories of Intrapartum-Related:	1, Neonatal Hypoxic Ischemic Encephalopathy|2, Meconium Aspiration|3, Birth Injury (Intrapartum-related)|4, Other Intrapartum-Related|5, Intrapartum-Related Cause But Not Able to Specify	As you have selected the primary (3) cause of death/final diagnosis to be intrapartum-related, please specify the sub-category. If the sub-category is unknown, please select "Intrapartum-related Cause But Not Able to Specify"					[in_dx_prim_3] = '4'
in_dx_prim_othintp_3	discharge_and_final_diagnosis		text	If other intrapartum-related cause/diagnosis - specify:		If the sub-category is none of those listed, but is still intrapartum-related - please enter as free text.					[in_dx_prim_intp_3] = '4'
in_dx_prim_jnd_3	discharge_and_final_diagnosis		dropdown	Sub-Categories of Jaundice (Pathological):	1, Requiring Phototherapy|2, Requiring Exchange Transfusion	As you have selected the primary (3) cause of death/final diagnosis to be jaundice, please specify the sub-category. Please select if Bilirubin high enough to require phototherapy or exchange transfusion.					[in_dx_prim_3] = '5'
in_dx_prim_oth_3	discharge_and_final_diagnosis		text	If Other Cause of Death or Final Diagnosis - Specify:		Please double check with table above that this reason/cause should not be categorised into one of the numbered responses before entering. Please select if Bilirubin high enough to require phototherapy or exchange transfusion.					[in_dx_prim_3] = '6'
in_dx_sec_hed	discharge_and_final_diagnosis		descriptive	<div style="background-color:#82cdbf; padding:5px">Final Discharge Diagnosis/Cause of Death (Secondary)</div>
in_hed_warn_5	discharge_and_final_diagnosis		descriptive	Note: <font size="2" color="red">Multiple secondary causes of death/final diagnoses should be selected in chronicle order. Example: Response 2 should be selected as the secondary reason (1). Response 3 should be selected as the secondary reason (2), and Response 6 as the secondary reason (3).</font>
in_dx_sec_hed_1	discharge_and_final_diagnosis		descriptive	<div style="background-color:#fbd0c1; padding:5px">Final Discharge Diagnosis/Cause of Death (Secondary #1)</div>
in_dx_sec_1	discharge_and_final_diagnosis		dropdown	Secondary Category (1):	1, Congenital Malformations|2, Prematurity|3, Infection|4, Intrapartum-related|5, Jaundice (Pathological)|6, Other (None of Above)|-1, Secondary Cause/Final Diagnosis Not Recorded (No Details To Enable Death Certification)|-3, Not Readable	Using the table above, please select the category for secondary (1) cause of death/final diagnosis.						y
in_dx_sec_lobwt_1	discharge_and_final_diagnosis		radio	Was LBW mentioned as a diagnosis or cause of death?	1, Yes|0, No|-1, Not recorded|-3, Not readable						[in_dx_sec_1] = '-1'
in_dx_sec_cong_1	discharge_and_final_diagnosis		dropdown	Sub-Categories of Congenital Malformations:	7, Congenital Heart Defects | 8, Chromosomal Disorders | 3, Abdominal Defects | 1, Neural Tube Defects |2, Orofacial Cleft |4, Talipes/Club Foot|5, Other Congential|6, Congenital Cause But Not Able to Specify	As you have selected the secondary (1) cause of death/final diagnosis to be a congenital malformation, please specify the sub-category. If the sub-category is unknown, please select "Congenital Cause But Not Able to Specify"					[in_dx_sec_1] = '1'
in_dx_sec_othcong_1	discharge_and_final_diagnosis		text	If other congenital cause/diagnosis - specify:		If the sub-category is none of those listed, but is still a congenital malformation - please enter as free text.					[in_dx_sec_cong_1] = '5'
in_dx_sec_prem_1	discharge_and_final_diagnosis		dropdown	Sub-Categories of Prematurity:	1, Respiratory Distress Syndrome (of Prematurity)|2, Intraventricular Haemorrhage|3, Necrotizing Enterocolitis|4, Other Prematurity|5, Prematurity Cause But Not Able to Specify	As you have selected the secondary (1) cause of death/final diagnosis to be prematurity, please specify the sub-category. If the sub-category is unknown, please select "Prematurity Cause But Not Able to Specify"					[in_dx_sec_1] = '2'
in_dx_sec_othprem_1	discharge_and_final_diagnosis		text	If other prematurity cause/diagnosis - specify:		If the sub-category is none of those listed, but is still cause by prematurity - please enter as free text.					[in_dx_sec_prem_1] = '4'
in_dx_sec_if_1	discharge_and_final_diagnosis		dropdown	Sub-Categories of Infection:	1, Probable Sepsis|2, Culture-Positive Sepsis|3, Probable Meningitis|4, Culture-Positive Meningitis|5, Pneumonia|6, Tetanus|7, SARS-CoV-2 (COVID-19)|8, Other Infection|9, Infection Cause But Not Able to Specify	As you have selected the secondary (1) cause of death/final diagnosis to be infection, please specify the sub-category. If the sub-category is unknown, please select "Infection Cause But Not Able to Specify"					[in_dx_sec_1] = '3'
in_dx_sec_othif_1	discharge_and_final_diagnosis		text	If other infection cause/diagnosis - specify:		If the sub-category is none of those listed, but is still cause by infection - please enter as free text.					[in_dx_sec_if_1] = '8'
in_dx_sec_if_org_1	discharge_and_final_diagnosis		radio	Culture Positive Organism:	1, Staphylococcus aureus | 2, Klebsiella spp. | 3, Pseudomonas spp. | 4, Escherichia coli | 5, Acinetobacter spp. | 6, Group B Streptococcus | 7, Other gram-negatives | 8, Other Streptococcus | 9, Other Fungal spp. | 99, Other <i>(specify below)</i> | 11, Not indicated | -1, Not recorded | -3, Not readable	Please indicate the mircoorganism responsible for the infection, if culture positive. If no only gram-negative bacteria are found indicate "other gram-negative". If a species of Streptococcus that is not Group B (i.e. S.agalactiae) indicate "other Streptococcus". If fungal, indicate "other fungal species". If it is another genus or species not mentioned, select "other". If the culture is positive…					[in_dx_sec_if_1] = '2' or [in_dx_sec_if_1] = '4'
in_dx_sec_if_org_oth_1	discharge_and_final_diagnosis		text	If other - full species/genus of microorganism:		Please specify the full species/genus of the microorganism if not listed.					[in_dx_sec_if_org_1] = '99'
in_dx_sec_if_org_nam_1	discharge_and_final_diagnosis		text	If full name available - full species/genus of microorganism:		Please specify the full species/genus of the microorganism if known.					[in_dx_sec_if_org_1] = '2' or [in_dx_sec_if_org_1] = '3' or [in_dx_sec_if_org_1] = '5' or [in_dx_sec_if_org_1] = '7' or [in_dx_sec_if_org_1] = '8' or [in_dx_sec_if_org_1] = '9'
in_dx_sec_aqif_1	discharge_and_final_diagnosis		radio	If infection - is it hospital-acquired?	1, Yes|0, No|-1, Not recorded|-3, Not readable	If infection was indicated as a diagnosis/cause of death, please indicate if the infection is thought to be hospital-acquired. If not recorded, select "Not Recorded".					[in_dx_sec_1] = '3'
in_dx_sec_intp_1	discharge_and_final_diagnosis		dropdown	Sub-Categories of Intrapartum-Related:	1, Neonatal Hypoxic Ischemic Encephalopathy|2, Meconium Aspiration|3, Birth Injury (Intrapartum-related)|4, Other Intrapartum-Related|5, Intrapartum-Related Cause But Not Able to Specify	As you have selected the secondary (1) cause of death/final diagnosis to be intrapartum-related, please specify the sub-category. If the sub-category is unknown, please select "Intrapartum-related Cause But Not Able to Specify"					[in_dx_sec_1] = '4'
in_dx_sec_othintp_1	discharge_and_final_diagnosis		text	If other intrapartum-related cause/diagnosis - specify:		If the sub-category is none of those listed, but is still intrapartum-related - please enter as free text.					[in_dx_sec_intp_1] = '4'
in_dx_sec_jnd_1	discharge_and_final_diagnosis		dropdown	Sub-Categories of Jaundice (Pathological):	1, Requiring Phototherapy|2, Requiring Exchange Transfusion	As you have selected the secondary (1) cause of death/final diagnosis to be jaundice, please specify the sub-category. Please select if Bilirubin high enough to require phototherapy or exchange transfusion.					[in_dx_sec_1] = '5'
in_dx_sec_oth_1	discharge_and_final_diagnosis		text	If Other Cause of Death or Final Diagnosis - Specify:		Please double check with table above that this reason/cause should not be categorised into one of the numbered responses before entering.					[in_dx_sec_1] = '6'
in_dx_sec_hed_2	discharge_and_final_diagnosis		descriptive	<div style="background-color:#fbd0c1; padding:5px">Final Discharge Diagnosis/Cause of Death (Secondary #2)</div>							[in_dx_sec_1] = "1" or [in_dx_sec_1] = "2" or [in_dx_sec_1] = "3" or [in_dx_sec_1] = "4" or [in_dx_sec_1] = "5" or [in_dx_sec_1] = "6" or [in_dx_sec_1]= "-3"
in_dx_sec_2	discharge_and_final_diagnosis		dropdown	Secondary Category (2):	1, Congenital Malformations|2, Prematurity|3, Infection|4, Intrapartum-related|5, Jaundice (Pathological) |6, Other (None of Above)|-1, No Further Secondary Causes/Final Diagnoses Recorded|-3, Not Readable	Using the table above, please select the category for secondary (2) cause of death/final diagnosis.					[in_dx_sec_1] = "1" or [in_dx_sec_1] = "2" or [in_dx_sec_1] = "3" or [in_dx_sec_1] = "4" or [in_dx_sec_1] = "5" or [in_dx_sec_1] = "6" or [in_dx_sec_1] = "-3"
in_dx_sec_lobwt_2	discharge_and_final_diagnosis		radio	Was LBW mentioned as a diagnosis or cause of death?	1, Yes|0, No|-1, Not recorded|-3, Not readable						[in_dx_sec_2] = '-1'
in_dx_sec_cong_2	discharge_and_final_diagnosis		dropdown	Sub-Categories of Congenital Malformations:	7, Congenital Heart Defects | 8, Chromosomal Disorders | 3, Abdominal Defects | 1, Neural Tube Defects |2, Orofacial Cleft |4, Talipes/Club Foot|5, Other Congential|6, Congenital Cause But Not Able to Specify	As you have selected the secondary (2) cause of death/final diagnosis to be a congenital malformation, please specify the sub-category. If the sub-category is unknown, please select "Congenital Cause But Not Able to Specify"					[in_dx_sec_2] = '1'
in_dx_sec_othcong_2	discharge_and_final_diagnosis		text	If other congenital cause/diagnosis - specify:		If the sub-category is none of those listed, but is still a congenital malformation - please enter as free text.					[in_dx_sec_cong_2] = '5'
in_dx_sec_prem_2	discharge_and_final_diagnosis		dropdown	Sub-Categories of Prematurity:	1, Respiratory Distress Syndrome (of Prematurity)|2, Intraventricular Haemorrhage|3, Necrotizing Enterocolitis|4, Other Prematurity|5, Prematurity Cause But Not Able to Specify	As you have selected the secondary (2) cause of death/final diagnosis to be prematurity, please specify the sub-category. If the sub-category is unknown, please select "Prematurity Cause But Not Able to Specify"					[in_dx_sec_2] = '2'
in_dx_sec_othprem_2	discharge_and_final_diagnosis		text	If other prematurity cause/diagnosis - specify:		If the sub-category is none of those listed, but is still cause by prematurity - please enter as free text.					[in_dx_sec_prem_2] = '4'
in_dx_sec_if_2	discharge_and_final_diagnosis		dropdown	Sub-Categories of Infection:	1, Probable Sepsis|2, Culture-Positive Sepsis|3, Probable Meningitis|4, Culture-Positive Meningitis|5, Pneumonia|6, Tetanus|7, SARS-CoV-2 (COVID-19)|8, Other Infection|9, Infection Cause But Not Able to Specify	As you have selected the secondary (2) cause of death/final diagnosis to be infection, please specify the sub-category. If the sub-category is unknown, please select "Infection Cause But Not Able to Specify"					[in_dx_sec_2] = '3'
in_dx_sec_othif_2	discharge_and_final_diagnosis		text	If other infection cause/diagnosis - specify:		If the sub-category is none of those listed, but is still cause by infection - please enter as free text.					[in_dx_sec_if_2] = '8'
in_dx_sec_if_org_2	discharge_and_final_diagnosis		radio	Culture Positive Organism:	1, Staphylococcus aureus | 2, Klebsiella spp. | 3, Pseudomonas spp. | 4, Escherichia coli | 5, Acinetobacter spp. | 6, Group B Streptococcus | 7, Other gram-negatives | 8, Other Streptococcus | 9, Other Fungal spp. | 99, Other <i>(specify below)</i> | 11, Not indicated | -1, Not recorded | -3, Not readable	Please indicate the mircoorganism responsible for the infection, if culture positive. If no only gram-negative bacteria are found indicate "other gram-negative". If a species of Streptococcus that is not Group B (i.e. S.agalactiae) indicate "other Streptococcus". If fungal, indicate "other fungal species". If it is another genus or species not mentioned, select "other". If the culture is positive…					[in_dx_sec_if_2] = '2' or [in_dx_sec_if_2] = '4'
in_dx_sec_if_org_oth_2	discharge_and_final_diagnosis		text	If other - full species/genus of microorganism:		Please specify the full species/genus of the microorganism if not listed.					[in_dx_sec_if_org_2] = '99'
in_dx_sec_if_org_nam_2	discharge_and_final_diagnosis		text	If full name available - full species/genus of microorganism:		Please specify the full species/genus of the microorganism if known.					[in_dx_sec_if_org_2] = '2' or [in_dx_sec_if_org_2] = '3' or [in_dx_sec_if_org_2] = '5' or [in_dx_sec_if_org_2] = '7' or [in_dx_sec_if_org_2] = '8' or [in_dx_sec_if_org_2] = '9'
in_dx_sec_aqif_2	discharge_and_final_diagnosis		radio	If infection - is it hospital-acquired?	1, Yes|0, No|-1, Not recorded|-3, Not readable	If infection was indicated as a diagnosis/cause of death, please indicate if the infection is thought to be hospital-acquired. If not recorded, select "Not Recorded".					[in_dx_sec_2] = '3'
in_dx_sec_intp_2	discharge_and_final_diagnosis		dropdown	Sub-Categories of Intrapartum-Related:	1, Neonatal Hypoxic Ischemic Encephalopathy|2, Meconium Aspiration|3, Birth Injury (Intrapartum-related)|4, Other Intrapartum-Related|5, Intrapartum-Related Cause But Not Able to Specify	As you have selected the secondary (2) cause of death/final diagnosis to be intrapartum-related, please specify the sub-category. If the sub-category is unknown, please select "Intrapartum-related Cause But Not Able to Specify"					[in_dx_sec_2] = '4'
in_dx_sec_othintp_2	discharge_and_final_diagnosis		text	If other intrapartum-related cause/diagnosis - specify:		If the sub-category is none of those listed, but is still intrapartum-related - please enter as free text.					[in_dx_sec_intp_2] = '4'
in_dx_sec_jnd_2	discharge_and_final_diagnosis		dropdown	Sub-Categories of Jaundice (Pathological):	1, Requiring Phototherapy|2, Requiring Exchange Transfusion	As you have selected the secondary (2) cause of death/final diagnosis to be jaundice, please specify the sub-category. Please select if Bilirubin high enough to require phototherapy or exchange transfusion.					[in_dx_sec_2] = '5'
in_dx_sec_oth_2	discharge_and_final_diagnosis		text	If Other Cause of Death or Final Diagnosis - Specify:		Please double check with table above that this reason/cause should not be categorised into one of the numbered responses before entering.					[in_dx_sec_2] = '6'
in_dx_sec_hed_3	discharge_and_final_diagnosis		descriptive	<div style="background-color:#fbd0c1; padding:5px">Final Discharge Diagnosis/Cause of Death (Secondary #3)</div>							[in_dx_sec_2] = "1" or [in_dx_sec_2] = "2" or [in_dx_sec_2] = "3" or [in_dx_sec_2] = "4" or [in_dx_sec_2] = "5" or [in_dx_sec_2] = "6" or [in_dx_sec_2]= "-3"
in_dx_sec_3	discharge_and_final_diagnosis		dropdown	Secondary Category (3):	1, Congenital Malformations|2, Prematurity|3, Infection|4, Intrapartum-related|5, Jaundice (Pathological) |6, Other (None of Above)|-1, No Further Secondary Causes/Final Diagnoses Recorded|-3, Not Readable	Using the table above, please select the category for secondary (3) cause of death/final diagnosis.					[in_dx_sec_2] = "1" or [in_dx_sec_2] = "2" or [in_dx_sec_2] = "3" or [in_dx_sec_2] = "4" or [in_dx_sec_2] = "5" or [in_dx_sec_2] = "6" or [in_dx_sec_2]= "-3"
in_dx_sec_lobwt_3	discharge_and_final_diagnosis		radio	Was LBW mentioned as a diagnosis or cause of death?	1, Yes|0, No|-1, Not recorded|-3, Not readable						[in_dx_sec_3] = '-1'
in_dx_sec_cong_3	discharge_and_final_diagnosis		dropdown	Sub-Categories of Congenital Malformations:	7, Congenital Heart Defects | 8, Chromosomal Disorders | 3, Abdominal Defects | 1, Neural Tube Defects |2, Orofacial Cleft |4, Talipes/Club Foot|5, Other Congential|6, Congenital Cause But Not Able to Specify	As you have selected the secondary (3) cause of death/final diagnosis to be a congenital malformation, please specify the sub-category. If the sub-category is unknown, please select "Congenital Cause But Not Able to Specify"					[in_dx_sec_3] = '1'
in_dx_sec_othcong_3	discharge_and_final_diagnosis		text	If other congenital cause/diagnosis - specify:		If the sub-category is none of those listed, but is still a congenital malformation - please enter as free text.					[in_dx_sec_cong_3] = '5'
in_dx_sec_prem_3	discharge_and_final_diagnosis		dropdown	Sub-Categories of Prematurity:	1, Respiratory Distress Syndrome (of Prematurity)|2, Intraventricular Haemorrhage|3, Necrotizing Enterocolitis|4, Other Prematurity|5, Prematurity Cause But Not Able to Specify	As you have selected the secondary (3) cause of death/final diagnosis to be prematurity, please specify the sub-category. If the sub-category is unknown, please select "Prematurity Cause But Not Able to Specify"					[in_dx_sec_3] = '2'
in_dx_sec_othprem_3	discharge_and_final_diagnosis		text	If other prematurity cause/diagnosis - specify:		If the sub-category is none of those listed, but is still cause by prematurity - please enter as free text.					[in_dx_sec_prem_3] = '4'
in_dx_sec_if_3	discharge_and_final_diagnosis		dropdown	Sub-Categories of Infection:	1, Probable Sepsis|2, Culture-Positive Sepsis|3, Probable Meningitis|4, Culture-Positive Meningitis|5, Pneumonia|6, Tetanus|7, SARS-CoV-2 (COVID-19)|8, Other Infection|9, Infection Cause But Not Able to Specify	As you have selected the secondary (3) cause of death/final diagnosis to be infection, please specify the sub-category. If the sub-category is unknown, please select "Infection Cause But Not Able to Specify"					[in_dx_sec_3] = '3'
in_dx_sec_othif_3	discharge_and_final_diagnosis		text	If other infection cause/diagnosis - specify:		If the sub-category is none of those listed, but is still cause by infection - please enter as free text.					[in_dx_sec_if_3] = '8'
in_dx_sec_if_org_3	discharge_and_final_diagnosis		radio	Culture Positive Organism:	1, Staphylococcus aureus | 2, Klebsiella spp. | 3, Pseudomonas spp. | 4, Escherichia coli | 5, Acinetobacter spp. | 6, Group B Streptococcus | 7, Other gram-negatives | 8, Other Streptococcus | 9, Other Fungal spp. | 99, Other <i>(specify below)</i> | 11, Not indicated | -1, Not recorded | -3, Not readable	Please indicate the mircoorganism responsible for the infection, if culture positive. If no only gram-negative bacteria are found indicate "other gram-negative". If a species of Streptococcus that is not Group B (i.e. S.agalactiae) indicate "other Streptococcus". If fungal, indicate "other fungal species". If it is another genus or species not mentioned, select "other". If the culture is positive…					[in_dx_sec_if_3] = '2' or [in_dx_sec_if_3] = '4'
in_dx_sec_if_org_oth_3	discharge_and_final_diagnosis		text	If other - full species/genus of microorganism:		Please specify the full species/genus of the microorganism if not listed.					[in_dx_sec_if_org_3] = '99'
in_dx_sec_if_org_nam_3	discharge_and_final_diagnosis		text	If full name available - full species/genus of microorganism:		Please specify the full species/genus of the microorganism if known.					[in_dx_sec_if_org_3] = '2' or [in_dx_sec_if_org_3] = '3' or [in_dx_sec_if_org_3] = '5' or [in_dx_sec_if_org_3] = '7' or [in_dx_sec_if_org_3] = '8' or [in_dx_sec_if_org_3] = '9'
in_dx_sec_aqif_3	discharge_and_final_diagnosis		radio	If infection - is it hospital-acquired?	1, Yes|0, No|-1, Not recorded|-3, Not readable	If infection was indicated as a diagnosis/cause of death, please indicate if the infection is thought to be hospital-acquired. If not recorded, select "Not Recorded".					[in_dx_sec_3] = '3'
in_dx_sec_intp_3	discharge_and_final_diagnosis		dropdown	Sub-Categories of Intrapartum-Related:	1, Neonatal Hypoxic Ischemic Encephalopathy|2, Meconium Aspiration|3, Birth Injury (Intrapartum-related)|4, Other Intrapartum-Related|5, Intrapartum-Related Cause But Not Able to Specify	As you have selected the secondary (3) cause of death/final diagnosis to be intrapartum-related, please specify the sub-category. If the sub-category is unknown, please select "Intrapartum-related Cause But Not Able to Specify"					[in_dx_sec_3] = '4'
in_dx_sec_othintp_3	discharge_and_final_diagnosis		text	If other intrapartum-related cause/diagnosis - specify:		If the sub-category is none of those listed, but is still intrapartum-related - please enter as free text.					[in_dx_sec_intp_3] = '4'
in_dx_sec_jnd_3	discharge_and_final_diagnosis		dropdown	Sub-Categories of Jaundice (Pathological):	1, Requiring Phototherapy|2, Requiring Exchange Transfusion	As you have selected the secondary (3) cause of death/final diagnosis to be jaundice, please specify the sub-category. Please select if Bilirubin high enough to require phototherapy or exchange transfusion.					[in_dx_sec_3] = '5'
in_dx_sec_oth_3	discharge_and_final_diagnosis		text	If Other Cause of Death or Final Diagnosis - Specify:		Please double check with table above that this reason/cause should not be categorised into one of the numbered responses before entering.					[in_dx_sec_3] = '6'
in_hed_7_2	discharge_and_final_diagnosis		descriptive	<div style="background-color:#82cdbf; padding:5px"></div>
in_dis_com	discharge_and_final_diagnosis		notes	Additional comments
